# Supplementary material for: Carriage rates and antimicrobial sensitivity of pneumococci in the upper respiratory tract of children less than ten years old, in a north Indian rural community
Source: PLoS One. 2021 Feb 4;16(2):e0246522. doi: 10.1371/journal.pone.0246522 (PMC7861412; doi:10.1371/journal.pone.0246522)
Supplement: S1 Data — (XLSX) [file pone.0246522.s001.xlsx]

## Sheet: Sheet1
LAB_ID	Sampling Date	Age (Year/s)	Sex (M/F)	Specimen (Swab)	Case/Control	RESULT
ARI-0043	2012-08-14	0	F	Nasal (N)	ALRI	Normal flora
ARI-0045	2012-08-15	5	F	Thtoat (T)	AURI	Normal flora
ARI-0046	2012-08-15	3	M	T	AURI	Normal flora
ARI-0047	2012-08-15	2	M	T	AURI	Normal flora
ARI-0048	2012-08-15	3	F	T	AURI	Normal flora
ARI-0049	2012-08-15	7	M	T	AURI	Normal flora
ARI-0050	2012-08-15	6	M	T	AURI	Normal flora
ARI-0051	2012-08-15	0	F	N	AURI	Normal flora
ARI-0052	2012-08-15	3	M	T	AURI	Normal flora
ARI-0053	2012-08-15	2	F	T	AURI	Normal flora
ARI-0054	2012-08-15	2	F	T	AURI	Normal flora
ARI-0055	2012-08-15	3	M	T	ALRI	Normal flora
ARI-0056	2012-08-16	8	M	T	AURI	Normal flora
ARI-0057	2012-08-16	9	F	T	AURI	Normal flora
ARI-0058	2012-08-16	6	F	T	AURI	Normal flora
ARI-0059	2012-08-16	2	M	T	AURI	Normal flora
ARI-0060	2012-08-16	5	M	T	AURI	Normal flora
ARI-0062	2012-08-17	4	M	T	ALRI	Normal flora
ARI-0063	2012-08-17	2	M	T	AURI	Normal flora
ARI-0064	2012-08-20	8	F	T	AURI	Normal flora
ARI-0065	2012-08-20	8	M	T	AURI	Normal flora
ARI-0066	2012-08-20	4	M	T	AURI	Normal flora
ARI-0067	2012-08-20	1	M	N	AURI	Normal flora
ARI-0069	2012-08-20	2	M	N	AURI	Normal flora
ARI-0070	2012-08-20	0	F	N	ALRI	Normal flora
ARI-0071	2012-08-21	1	M	T	AURI	Normal flora
ARI-0072	2012-08-21	5	M	T	AURI	Normal flora
ARI-0073	2012-08-21	7	F	T	AURI	Normal flora
ARI-0074	2012-08-21	2	M	T	AURI	Normal flora
ARI-0075	2012-08-22	1	F	T	AURI	Normal flora
ARI-0076	2012-08-22	4	M	T	AURI	Normal flora
ARI-0077	2012-08-22	1	M	T	AURI	Normal flora
ARI-0078	2012-08-22	4	M	T	AURI	Normal flora
ARI-0079	2012-08-22	0	M	N	ALRI	Normal flora
ARI-0080	2012-08-22	4	F	T	AURI	Normal flora
ARI-0081	2012-08-22	0	F	N	ALRI	Normal flora
ARI-0082	2012-08-22	1	F	T	ALRI	Normal flora
ARI-0083	2012-08-23	1	M	T	ALRI	Normal flora
ARI-0084	2012-08-23	1	M	N	ALRI	Normal flora
ARI-0085	2012-08-23	4	M	T	AURI	Normal flora
ARI-0086	2012-08-23	1	M	N	AURI	Normal flora
ARI-0087	2012-08-23	7	M	T	ALRI	Normal flora
ARI-0088	2012-08-24	3	M	T	AURI	Normal flora
ARI-0089	2012-08-24	1	M	N	ALRI	Normal flora
ARI-0090	2012-08-27	5	F	T	AURI	Normal flora
ARI-0091	2012-08-27	4	M	T	ALRI	Normal flora
ARI-0092	2012-08-27	1	F	T	AURI	Normal flora
ARI-0093	2012-08-27	8	M	T	AURI	Normal flora
ARI-0094	2012-08-27	6	M	T	AURI	Normal flora
ARI-0095	2012-08-27	3	M	T	AURI	Normal flora
ARI-0096	2012-08-27	9	F	T	AURI	Normal flora
ARI-0097	2012-08-27	2	F	T	AURI	Normal flora
ARI-0098	2012-08-27	4	M	T	AURI	Normal flora
ARI-0099	2012-08-27	4	M	T	AURI	Normal flora
ARI-0100	2012-08-27	5	M	T	AURI	Normal flora
ARI-0101	2012-08-27	8	M	T	AURI	Normal flora
ARI-0102	2012-08-27	7	M	T	AURI	Normal flora
ARI-0103	2012-08-28	0	M	N	AURI	Normal flora
ARI-0104	2012-08-28	1	F	T	AURI	Normal flora
ARI-0105	2012-08-28	2	F	T	AURI	Normal flora
ARI-0106	2012-08-28	1	F	N	AURI	Normal flora
ARI-0107	2012-08-28	2	F	T	ALRI	Normal flora
ARI-0108	2012-08-28	1	M	N	AURI	Normal flora
ARI-0109	2012-08-28	1	M	N	AURI	Normal flora
ARI-0110	2012-08-28	1	F	T	AURI	Normal flora
ARI-0111	2012-08-29	1	M	T	AURI	Normal flora
ARI-0112	2012-08-29	1	M	T	AURI	Normal flora
ARI-0113	2012-08-29	7	M	T	AURI	Normal flora
ARI-0114	2012-08-29	3	F	T	AURI	Normal flora
ARI-0115	2012-08-29	0	F	N	AURI	Normal flora
ARI-0116	2012-08-30	2	M	T	AURI	Normal flora
ARI-0117	2012-08-30	1	M	T	ALRI	Normal flora
ARI-0118	2012-08-30	3	F	T	AURI	Normal flora
ARI-0119	2012-08-31	4	M	T	ALRI	Normal flora
ARI-0120	2012-08-31	4	F	T	AURI	Normal flora
ARI-0121	2012-08-31	4	M	T	AURI	Normal flora
ARI-0122	2012-08-31	3	M	T	AURI	Normal flora
ARI-0123	2012-08-31	3	M	T	AURI	Normal flora
ARI-0124	2012-08-31	1	M	N	AURI	Normal flora
ARI-0125	2012-08-31	2	M	T	AURI	Normal flora
ARI-0126	2012-08-31	5	F	T	AURI	Normal flora
ARI-0127	2012-08-31	5	M	T	AURI	Normal flora
ARI-0128	2012-08-31	1	M	T	AURI	Normal flora
ARI-0129	2012-08-31	3	M	T	AURI	Normal flora
ARI-0130	2012-09-03	7	F	T	AURI	Normal flora
ARI-0131	2012-09-03	7	M	T	AURI	Normal flora
ARI-0132	2012-09-03	7	F	T	AURI	Normal flora
ARI-0133	2012-09-03	6	F	T	AURI	Normal flora
ARI-0134	2012-09-03	9	F	T	AURI	Normal flora
ARI-0135	2012-09-03	4	F	T	AURI	Normal flora
ARI-0136	2012-09-03	6	M	T	AURI	Normal flora
ARI-0137	2012-09-03	6	M	T	AURI	Normal flora
ARI-0138	2012-09-03	6	F	T	AURI	Normal flora
ARI-0139	2012-09-03	0	M	T	AURI	Normal flora
ARI-0140	2012-09-04	4	M	T	AURI	Normal flora
ARI-0141	2012-09-04	5	M	T	AURI	Normal flora
ARI-0142	2012-09-04	7	M	T	AURI	Normal flora
ARI-0143	2012-09-04	3	M	T	AURI	Normal flora
ARI-0144	2012-09-04	3	F	T	AURI	Normal flora
ARI-0145	2012-09-04	1	F	N	AURI	Normal flora
ARI-0146	2012-09-04	0	F	N	ALRI	Normal flora
ARI-0148	2012-09-05	0	F	T	ALRI	Normal flora
ARI-0149	2012-09-05	4	M	T	AURI	Normal flora
ARI-0150	2012-09-05	2	M	T	AURI	Normal flora
ARI-0151	2012-09-05	7	M	T	AURI	Normal flora
ARI-0152	2012-09-05	7	M	T	AURI	Normal flora
ARI-0153	2012-09-05	6	F	T	AURI	Normal flora
ARI-0154	2012-09-05	5	M	T	AURI	Normal flora
ARI-0155	2012-09-05	8	F	T	AURI	Normal flora
ARI-0156	2012-09-05	8	F	T	AURI	Normal flora
ARI-0157	2012-09-05	8	F	T	AURI	Normal flora
ARI-0158	2012-09-06	2	M	T	AURI	Normal flora
ARI-0159	2012-09-06	3	F	T	AURI	Normal flora
ARI-0160	2012-09-06	0	M	N	AURI	Normal flora
ARI-0161	2012-09-06	6	M	T	AURI	Normal flora
ARI-0162	2012-09-06	1	F	T	AURI	Normal flora
ARI-0163	2012-09-06	3	F	T	AURI	Normal flora
ARI-0164	2012-09-06	1	F	T	AURI	Normal flora
ARI-0165	2012-09-07	1	F	N	ALRI	S.AUREUS
ARI-0166	2012-09-07	1	F	T	AURI	Normal flora
ARI-0167	2012-09-07	6	F	T	AURI	Normal flora
ARI-0168	2012-09-07	4	F	T	AURI	Normal flora
ARI-0169	2012-09-07	8	M	T	AURI	Normal flora
ARI-0170	2012-09-07	2	M	T	AURI	Normal flora
ARI-0171	2012-09-07	4	M	T	AURI	Normal flora
ARI-0172	2012-09-07	6	F	T	AURI	Normal flora
ARI-0173	2012-09-07	4	M	T	AURI	Normal flora
ARI-0174	2012-09-07	2	M	T	AURI	Normal flora
ARI-0175	2012-09-07	7	M	T	AURI	Normal flora
ARI-0176	2012-09-07	3	M	T	AURI	Normal flora
ARI-0177	2012-09-10	6	M	T	AURI	S.AUREUS
ARI-0178	2012-09-10	1	M	N	AURI	Normal flora
ARI-0179	2012-09-10	5	M	T	AURI	Normal flora
ARI-0180	2012-09-10	7	M	T	AURI	Normal flora
ARI-0181	2012-09-10	0	F	N	AURI	Normal flora
ARI-0182	2012-09-10	0	F	N	AURI	Normal flora
ARI-0183	2012-09-10	6	M	T	AURI	Normal flora
ARI-0184	2012-09-10	6	F	T	AURI	Normal flora
ARI-0185	2012-09-10	6	M	T	ALRI	S.AUREUS
ARI-0186	2012-09-11	8	M	T	AURI	Normal flora
ARI-0187	2012-09-11	1	M	T	AURI	Normal flora
ARI-0188	2012-09-11	9	F	T	AURI	Normal flora
ARI-0189	2012-09-11	9	F	T	AURI	Normal flora
ARI-0190	2012-09-11	5	F	T	AURI	Normal flora
ARI-0191	2012-09-11	7	F	T	AURI	Normal flora
ARI-0192	2012-09-11	4	M	T	AURI	Normal flora
ARI-0193	2012-09-11	4	M	T	AURI	Normal flora
ARI-0194	2012-09-11	2	F	T	ALRI	Normal flora
ARI-0195	2012-09-11	1	M	N	ALRI	Normal flora
ARI-0196	2012-09-12	7	M	T	AURI	Normal flora
ARI-0197	2012-09-12	5	F	T	AURI	Normal flora
ARI-0198	2012-09-12	6	M	T	AURI	Normal flora
ARI-0199	2012-09-12	8	M	T	AURI	Normal flora
ARI-0200	2012-09-12	3	F	T	AURI	Normal flora
ARI-0201	2012-09-12	1	M	N	ALRI	Normal flora
ARI-0202	2012-09-13	1	M	T	ALRI	Normal flora
ARI-0203	2012-09-13	1	F	T	AURI	Normal flora
ARI-0204	2012-09-13	4	M	T	AURI	Normal flora
ARI-0205	2012-09-13	0	M	N	AURI	Normal flora
ARI-0206	2012-09-13	8	M	T	AURI	Normal flora
ARI-0207	2012-09-13	3	M	T	ALRI	Normal flora
ARI-0208	2012-09-13	2	F	T	ALRI	Normal flora
ARI-0209	2012-09-13	5	F	T	AURI	Normal flora
ARI-0210	2012-09-13	2	F	T	AURI	Normal flora
ARI-0211	2012-09-13	1	M	N	ALRI	Normal flora
ARI-0212	2012-09-13	0	M	N	ALRI	S. pneumoniae
ARI-0213	2012-09-13	9	M	T	AURI	Normal flora
ARI-0215	2012-09-14	1	M	N	ALRI	Normal flora
ARI-0216	2012-09-17	1	F	N	ALRI	Normal flora
ARI-0217	2012-09-17	0	F	N	ALRI	Normal flora
ARI-0218	2012-09-17	1	M	N	AURI	Normal flora
ARI-0219	2012-09-17	4	M	T	AURI	Normal flora
ARI-0220	2012-09-17	2	M	T	AURI	Normal flora
ARI-0221	2012-09-17	1	M	T	ALRI	Normal flora
ARI-0222	2012-09-17	2	F	T	ALRI	Normal flora
ARI-0223	2012-09-17	1	M	T	ALRI	Normal flora
ARI-0224	2012-09-18	0	F	N	ALRI	Normal flora
ARI-0225	2012-09-18	6	F	T	AURI	Normal flora
ARI-0226	2012-09-18	2	M	T	ALRI	Normal flora
ARI-0227	2012-09-18	8	M	T	AURI	Normal flora
ARI-0228	2012-09-18	2	M	T	AURI	Normal flora
ARI-0229	2012-09-18	3	M	T	AURI	Normal flora
ARI-0230	2012-09-18	8	F	T	AURI	Normal flora
ARI-0231	2012-09-18	4	F	T	AURI	Normal flora
ARI-0232	2012-09-18	3	F	T	AURI	Normal flora
ARI-0233	2012-09-18	0	M	N	ALRI	Normal flora
ARI-0234	2012-09-18	1	F	N	ALRI	Normal flora
ARI-0237	2012-09-18	6	F	T	ALRI	Normal flora
ARI-0238	2012-09-19	5	F	T	AURI	Normal flora
ARI-0239	2012-09-19	2	M	T	AURI	Normal flora
ARI-0240	2012-09-19	7	F	T	AURI	Normal flora
ARI-0241	2012-09-19	1	M	T	AURI	Normal flora
ARI-0242	2012-09-19	2	M	T	AURI	Normal flora
ARI-0243	2012-09-19	4	M	T	AURI	Normal flora
ARI-0244	2012-09-19	5	F	T	AURI	Normal flora
ARI-0245	2012-09-19	0	M	N	AURI	Normal flora
ARI-0246	2012-09-19	0	F	N	ALRI	Normal flora
ARI-0247	2012-09-19	2	F	T	ALRI	Normal flora
ARI-0248	2012-09-19	5	M	T	AURI	Normal flora
ARI-0249	2012-09-19	3	M	T	ALRI	Normal flora
ARI-0250	2012-09-19	1	F	T	ALRI	Normal flora
ARI-0251	2012-09-19	4	M	T	AURI	Normal flora
ARI-0252	2012-09-20	0	F	N	AURI	Normal flora
ARI-0253	2012-09-20	1	M	T	AURI	Normal flora
ARI-0254	2012-09-20	4	F	T	AURI	Normal flora
ARI-0255	2012-09-20	3	F	T	AURI	Normal flora
ARI-0256	2012-09-20	1	F	T	ALRI	Normal flora
ARI-0257	2012-09-20	0	F	N	ALRI	Normal flora
ARI-0258	2012-09-21	0	M	N	ALRI	Normal flora
ARI-0260	2012-09-21	8	F	T	AURI	Normal flora
ARI-0261	2012-09-21	0	F	T	AURI	Normal flora
ARI-0262	2012-09-21	1	F	T	AURI	Normal flora
ARI-0263	2012-09-21	5	F	T	AURI	Normal flora
ARI-0264	2012-09-21	9	M	T	AURI	Normal flora
ARI-0265	2012-09-21	6	M	T	AURI	Normal flora
ARI-0266	2012-09-21	8	F	T	AURI	Normal flora
ARI-0267	2012-09-21	5	M	T	AURI	Normal flora
ARI-0268	2012-09-21	4	F	T	AURI	Normal flora
ARI-0269	2012-09-21	0	F	N	AURI	Normal flora
ARI-0270	2012-09-21	3	M	T	ALRI	Normal flora
ARI-0271	2012-09-21	4	F	T	ALRI	Normal flora
ARI-0272	2012-09-21	7	M	T	ALRI	Normal flora
ARI-0273	2012-09-21	0	M	N	ALRI	Normal flora
ARI-0274	2012-09-21	8	F	T	AURI	Normal flora
ARI-0275	2012-09-21	7	F	T	AURI	Normal flora
ARI-0277	2012-09-24	0	F	N	AURI	Normal flora
ARI-0278	2012-09-24	1	F	T	AURI	Normal flora
ARI-0279	2012-09-24	3	F	T	AURI	Normal flora
ARI-0280	2012-09-24	4	F	T	AURI	Normal flora
ARI-0281	2012-09-24	5	M	T	AURI	Normal flora
ARI-0282	2012-09-24	2	F	T	AURI	Normal flora
ARI-0283	2012-09-24	1	M	T	AURI	Normal flora
ARI-0284	2012-09-24	0	F	N	AURI	Normal flora
ARI-0285	2012-09-24	1	F	N	ALRI	Normal flora
ARI-0286	2012-09-24	1	M	T	ALRI	Normal flora
ARI-0287	2012-09-24	1	M	T	ALRI	Normal flora
ARI-0288	2012-09-25	6	M	T	ALRI	Normal flora
ARI-0289	2012-09-25	0	M	N	ALRI	Normal flora
ARI-0290	2012-09-25	1	M	N	ALRI	Normal flora
ARI-0291	2012-09-25	5	M	T	AURI	Normal flora
ARI-0292	2012-09-25	2	M	T	AURI	Normal flora
ARI-0293	2012-09-25	5	M	T	AURI	Normal flora
ARI-0294	2012-09-25	0	M	N	ALRI	Normal flora
ARI-0295	2012-09-25	6	F	T	AURI	Normal flora
ARI-0296	2012-09-25	8	M	T	AURI	Normal flora
ARI-0297	2012-09-25	1	F	T	AURI	Normal flora
ARI-0298	2012-09-25	3	F	T	AURI	Normal flora
ARI-0299	2012-09-25	1	F	N	AURI	Normal flora
ARI-0300	2012-09-25	3	F	T	ALRI	Normal flora
ARI-0301	2012-09-26	1	M	T	ALRI	Normal flora
ARI-0302	2012-09-26	0	F	N	ALRI	Normal flora
ARI-0303	2012-09-26	0	M	N	ALRI	Normal flora
ARI-0304	2012-09-26	1	M	T	ALRI	S. pneumoniae
ARI-0305	2012-09-26	1	M	N	ALRI	Normal flora
ARI-0306	2012-09-26	0	M	N	ALRI	Normal flora
ARI-0307	2012-09-26	1	F	T	ALRI	Normal flora
ARI-0308	2012-09-26	1	F	T	ALRI	Normal flora
ARI-0309	2012-09-26	1	M	T	ALRI	Normal flora
ARI-0310	2012-09-26	0	F	N	ALRI	Normal flora
ARI-0311	2012-09-26	6	M	T	AURI	Normal flora
ARI-0312	2012-09-26	8	M	T	AURI	Normal flora
ARI-0313	2012-09-26	3	F	T	ALRI	Normal flora
ARI-0314	2012-09-26	4	M	T	AURI	Normal flora
ARI-0315	2012-09-26	2	F	N	AURI	Normal flora
ARI-0316	2012-09-26	2	F	N	AURI	Normal flora
ARI-0317	2012-09-26	4	M	N	AURI	Normal flora
ARI-0318	2012-09-26	3	M	N	AURI	Normal flora
ARI-0320	2012-09-27	0	F	N	ALRI	Normal flora
ARI-0321	2012-09-27	0	F	N	ALRI	Normal flora
ARI-0322	2012-09-27	2	F	T	ALRI	Normal flora
ARI-0323	2012-09-27	1	M	T	ALRI	Normal flora
ARI-0324	2012-09-27	3	M	T	ALRI	Normal flora
ARI-0325	2012-09-27	2	M	N	ALRI	Normal flora
ARI-0326	2012-09-27	4	F	T	AURI	Normal flora
ARI-0327	2012-09-27	3	F	T	AURI	Normal flora
ARI-0328	2012-09-27	2	F	N	AURI	Normal flora
ARI-0329	2012-09-27	6	M	T	AURI	Normal flora
ARI-0330	2012-09-27	3	M	T	AURI	Normal flora
ARI-0331	2012-09-27	0	M	N	AURI	Normal flora
ARI-0332	2012-09-27	5	M	T	AURI	Normal flora
ARI-0333	2012-09-27	2	F	T	AURI	Normal flora
ARI-0334	2012-09-27	4	F	T	AURI	Normal flora
ARI-0335	2012-09-27	9	F	T	AURI	Normal flora
ARI-0336	2012-09-27	7	M	T	AURI	Normal flora
ARI-0337	2012-09-27	0	M	N	AURI	Normal flora
ARI-0338	2012-09-27	0	M	N	ALRI	Normal flora
ARI-0339	2012-09-27	1	M	N	ALRI	Normal flora
ARI-0340	2012-09-27	2	M	T	ALRI	Normal flora
ARI-0341	2012-09-27	1	F	N	ALRI	Normal flora
ARI-0342	2012-09-27	1	M	T	ALRI	Normal flora
ARI-0343	2012-09-27	0	M	N	ALRI	Normal flora
ARI-0344	2012-09-28	1	M	T	AURI	Normal flora
ARI-0345	2012-09-28	8	M	T	AURI	Normal flora
ARI-0346	2012-09-28	0	F	N	ALRI	Normal flora
ARI-0347	2012-09-28	2	F	T	AURI	Normal flora
ARI-0348	2012-09-28	2	M	T	AURI	Normal flora
ARI-0349	2012-09-28	4	M	T	AURI	Normal flora
ARI-0350	2012-09-28	2	F	T	AURI	Normal flora
ARI-0351	2012-09-28	0	M	N	ALRI	Normal flora
ARI-0352	2012-09-28	2	M	T	AURI	Normal flora
ARI-0353	2012-09-28	5	M	T	AURI	Normal flora
ARI-0354	2012-09-28	1	M	T	AURI	Normal flora
ARI-0355	2012-09-28	2	M	T	AURI	Normal flora
ARI-0356	2012-09-28	2	M	T	ALRI	Normal flora
ARI-0357	2012-09-28	6	F	T	ALRI	Normal flora
ARI-0358	2012-09-28	0	F	N	AURI	Normal flora
ARI-0359	2012-09-28	1	F	T	AURI	Normal flora
ARI-0360	2012-09-28	5	M	T	AURI	Normal flora
ARI-0361	2012-09-28	1	M	T	AURI	Normal flora
ARI-0362	2012-09-28	2	M	T	AURI	Normal flora
ARI-0363	2012-09-28	2	M	T	ALRI	Normal flora
ARI-0364	2012-09-28	0	M	N	ALRI	Normal flora
ARI-0365	2012-09-28	0	M	N	ALRI	Normal flora
ARI-0366	2012-09-28	0	M	N	ALRI	Normal flora
ARI-0367	2012-10-01	2	F	T	AURI	Normal flora
ARI-0368	2012-10-01	4	M	T	AURI	Normal flora
ARI-0369	2012-10-01	1	M	T	AURI	Normal flora
ARI-0370	2012-10-01	1	M	T	AURI	Normal flora
ARI-0371	2012-10-01	0	F	N	AURI	Normal flora
ARI-0372	2012-10-01	3	F	T	AURI	Normal flora
ARI-0373	2012-10-01	2	M	T	ALRI	S. pneumoniae
ARI-0374	2012-10-01	1	M	T	ALRI	Normal flora
ARI-0375	2012-10-02	2	M	N	ALRI	S. pneumoniae
ARI-0376	2012-10-02	1	F	T	ALRI	Normal flora
ARI-0377	2012-10-02	1	F	N	ALRI	S. pneumoniae
ARI-0378	2012-10-02	1	M	T	ALRI	Normal flora
ARI-0379	2012-10-02	0	F	N	AURI	Normal flora
ARI-0380	2012-10-02	2	M	T	AURI	Normal flora
ARI-0381	2012-10-02	3	F	T	AURI	Normal flora
ARI-0382	2012-10-02	2	F	T	AURI	Normal flora
ARI-0383	2012-10-02	1	M	T	AURI	Normal flora
ARI-0384	2012-10-02	4	M	T	AURI	Normal flora
ARI-0385	2012-10-02	7	F	T	AURI	Normal flora
ARI-0386	2012-10-02	3	M	T	AURI	Normal flora
ARI-0387	2012-10-02	6	F	T	AURI	Normal flora
ARI-0388	2012-10-02	0	M	T	AURI	Normal flora
ARI-0389	2012-10-02	3	F	T	AURI	Normal flora
ARI-0390	2012-10-02	2	F	T	AURI	Normal flora
ARI-0391	2012-10-02	1	F	N	AURI	Normal flora
ARI-0392	2012-10-02	2	M	T	AURI	Normal flora
ARI-0393	2012-10-02	0	M	N	AURI	Normal flora
ARI-0394	2012-10-03	9	M	T	ALRI	S. pneumoniae
ARI-0395	2012-10-03	0	M	N	ALRI	Normal flora
ARI-0396	2012-10-03	2	M	T	AURI	Normal flora
ARI-0397	2012-10-03	4	F	T	ALRI	S. pneumoniae
ARI-0398	2012-10-03	4	F	T	AURI	Normal flora
ARI-0399	2012-10-03	3	F	T	ALRI	S. pneumoniae
ARI-0400	2012-10-03	8	M	T	AURI	Normal flora
ARI-0401	2012-10-03	7	M	T	AURI	Normal flora
ARI-0402	2012-10-03	7	F	T	AURI	Normal flora
ARI-0403	2012-10-03	9	M	T	AURI	Normal flora
ARI-0404	2012-10-03	4	F	T	ALRI	Normal flora
ARI-0405	2012-10-04	2	M	T	AURI	Normal flora
ARI-0406	2012-10-04	0	M	N	ALRI	Normal flora
ARI-0407	2012-10-04	0	M	N	ALRI	Normal flora
ARI-0408	2012-10-04	5	M	N	AURI	Normal flora
ARI-0409	2012-10-04	9	F	T	AURI	Normal flora
ARI-0410	2012-10-04	4	F	T	AURI	Normal flora
ARI-0411	2012-10-04	3	M	T	AURI	Normal flora
ARI-0412	2012-10-04	9	M	T	AURI	Normal flora
ARI-0413	2012-10-04	2	F	T	AURI	Normal flora
ARI-0414	2012-10-04	1	M	T	AURI	Normal flora
ARI-0415	2012-10-04	1	M	T	ALRI	Normal flora
ARI-0416	2012-10-04	1	F	T	ALRI	Normal flora
ARI-0417	2012-10-04	5	M	T	ALRI	Normal flora
ARI-0418	2012-10-05	1	F	T	AURI	Normal flora
ARI-0419	2012-10-05	3	M	T	AURI	Normal flora
ARI-0420	2012-10-05	5	M	T	AURI	Normal flora
ARI-0421	2012-10-05	0	M	N	AURI	Normal flora
ARI-0422	2012-10-05	1	F	T	AURI	Normal flora
ARI-0423	2012-10-05	1	M	T	AURI	Normal flora
ARI-0424	2012-10-05	0	M	N	AURI	Normal flora
ARI-0425	2012-10-05	4	M	T	AURI	Normal flora
ARI-0426	2012-10-05	2	M	T	AURI	Normal flora
ARI-0427	2012-10-05	6	F	T	AURI	Normal flora
ARI-0428	2012-10-05	3	F	T	AURI	Normal flora
ARI-0429	2012-10-05	2	F	T	AURI	Normal flora
ARI-0430	2012-10-05	3	M	T	AURI	Normal flora
ARI-0431	2012-10-05	2	M	T	AURI	Normal flora
ARI-0432	2012-10-05	4	M	T	AURI	Normal flora
ARI-0433	2012-10-05	7	F	T	AURI	Normal flora
ARI-0434	2012-10-05	9	F	T	AURI	Normal flora
ARI-0435	2012-10-05	3	M	T	ALRI	Normal flora
ARI-0436	2012-10-08	0	M	N	ALRI	Normal flora
ARI-0437	2012-10-08	2	F	T	AURI	Normal flora
ARI-0438	2012-10-08	4	M	T	AURI	Normal flora
ARI-0439	2012-10-08	7	F	T	AURI	Normal flora
ARI-0441	2012-10-09	2	M	T	AURI	Normal flora
ARI-0442	2012-10-09	2	M	T	AURI	Normal flora
ARI-0443	2012-10-09	0	M	N	AURI	Normal flora
ARI-0444	2012-10-09	0	F	N	ALRI	Normal flora
ARI-0445	2012-10-09	1	M	T	CONTROL	Normal flora
ARI-0446	2012-10-10	7	F	T	AURI	Normal flora
ARI-0447	2012-10-10	2	M	T	AURI	Normal flora
ARI-0448	2012-10-10	1	M	T	AURI	Normal flora
ARI-0449	2012-10-10	5	F	T	AURI	Normal flora
ARI-0450	2012-10-10	8	F	T	AURI	Normal flora
ARI-0451	2012-10-10	1	M	T	ALRI	Normal flora
ARI-0452	2012-10-10	1	M	T	CONTROL	Normal flora
ARI-0454	2012-10-10	0	M	N	CONTROL	Normal flora
ARI-0455	2012-10-11	4	F	T	AURI	Normal flora
ARI-0456	2012-10-11	8	M	T	AURI	Normal flora
ARI-0457	2012-10-11	5	F	T	AURI	Normal flora
ARI-0458	2012-10-11	3	F	T	ALRI	Normal flora
ARI-0459	2012-10-11	2	M	T	CONTROL	Normal flora
ARI-0460	2012-10-11	0	M	T	ALRI	S. pneumoniae
ARI-0461	2012-10-11	0	F	T	ALRI	Normal flora
ARI-0462	2012-10-11	1	F	T	CONTROL	Normal flora
ARI-0465	2012-10-12	1	M	N	CONTROL	Normal flora
ARI-0466	2012-10-12	0	F	N	ALRI	Normal flora
ARI-0467	2012-10-12	2	F	T	AURI	Normal flora
ARI-0468	2012-10-12	1	M	T	AURI	Normal flora
ARI-0469	2012-10-12	9	M	T	AURI	Normal flora
ARI-0470	2012-10-12	5	M	T	AURI	Normal flora
ARI-0472	2012-10-15	2	F	T	CONTROL	Normal flora
ARI-0474	2012-10-15	2	F	T	AURI	Normal flora
ARI-0475	2012-10-15	4	M	T	ALRI	S. pneumoniae
ARI-0476	2012-10-15	5	M	T	CONTROL	Normal flora
ARI-0477	2012-10-16	5	M	T	AURI	Normal flora
ARI-0478	2012-10-16	1	F	T	AURI	Normal flora
ARI-0479	2012-10-16	1	F	T	CONTROL	Normal flora
ARI-0481	2012-10-16	0	F	T	ALRI	Normal flora
ARI-0482	2012-10-16	0	F	T	CONTROL	Normal flora
ARI-0487	2012-10-17	6	F	T	AURI	Normal flora
ARI-0488	2012-10-17	3	M	T	AURI	Normal flora
ARI-0490	2012-10-18	4	M	T	AURI	Normal flora
ARI-0491	2012-10-18	1	F	T	CONTROL	Normal flora
ARI-0492	2012-10-18	1	F	T	ALRI	Normal flora
ARI-0493	2012-10-19	1	F	T	CONTROL	Normal flora
ARI-0495	2012-10-19	3	F	T	AURI	Normal flora
ARI-0496	2012-10-19	3	F	T	AURI	Normal flora
ARI-0497	2012-10-19	2	F	T	CONTROL	Normal flora
ARI-0498	2012-10-19	2	M	T	ALRI	Normal flora
ARI-0501	2012-10-22	3	F	T	AURI	Normal flora
ARI-0502	2012-10-22	1	M	T	CONTROL	Normal flora
ARI-0503	2012-10-22	1	F	T	CONTROL	Normal flora
ARI-0504	2012-10-22	2	M	T	ALRI	Normal flora
ARI-0505	2012-10-22	2	M	T	ALRI	Normal flora
ARI-0508	2012-10-23	4	M	T	AURI	Normal flora
ARI-0509	2012-10-23	2	F	T	AURI	Normal flora
ARI-0510	2012-10-23	2	M	T	ALRI	Normal flora
ARI-0511	2012-10-23	2	F	T	ALRI	Normal flora
ARI-0512	2012-10-25	0	F	T	AURI	Normal flora
ARI-0513	2012-10-25	0	F	T	AURI	Normal flora
ARI-0515	2012-10-25	3	F	T	ALRI	Normal flora
ARI-0516	2012-10-25	5	M	T	CONTROL	Normal flora
ARI-0521	2012-10-25	0	F	T	ALRI	Normal flora
ARI-0523	2012-10-25	2	M	T	CONTROL	Normal flora
ARI-0524	2012-10-26	0	F	T	AURI	Normal flora
ARI-0526	2012-10-26	9	M	T	AURI	Normal flora
ARI-0527	2012-10-26	1	F	T	AURI	Normal flora
ARI-0529	2012-10-29	4	F	T	AURI	Normal flora
ARI-0530	2012-10-29	4	F	T	AURI	Normal flora
ARI-0532	2012-10-30	2	M	T	AURI	Normal flora
ARI-0534	2012-10-30	2	M	T	AURI	Normal flora
ARI-0536	2012-10-31	1	M	T	ALRI	Normal flora
ARI-0537	2012-10-31	1	F	T	ALRI	Normal flora
ARI-0538	2012-10-31	1	M	T	CONTROL	Normal flora
ARI-0539	2012-10-31	2	M	T	CONTROL	Normal flora
ARI-0540	2012-10-31	1	F	T	ALRI	Normal flora
ARI-0541	2012-10-31	0	M	T	CONTROL	Normal flora
ARI-0542	2012-10-31	1	M	T	AURI	Normal flora
ARI-0543	2012-10-31	1	M	T	AURI	Normal flora
ARI-0545	2012-11-01	2	M	T	ALRI	Normal flora
ARI-0546	2012-11-01	3	M	T	CONTROL	Normal flora
ARI-0547	2012-11-01	6	F	T	AURI	Normal flora
ARI-0548	2012-11-01	3	F	T	AURI	Normal flora
ARI-0549	2012-11-01	1	F	T	CONTROL	Normal flora
ARI-0553	2012-11-01	5	M	T	ALRI	Normal flora
ARI-0554	2012-11-01	4	M	T	CONTROL	Normal flora
ARI-0555	2012-11-01	1	M	T	ALRI	Normal flora
ARI-0556	2012-11-01	1	M	T	CONTROL	Normal flora
ARI-0559	2012-11-02	1	M	T	AURI	Normal flora
ARI-0560	2012-11-02	1	F	T	AURI	Normal flora
ARI-0561	2012-11-05	4	M	T	AURI	Normal flora
ARI-0562	2012-11-05	3	M	T	AURI	Normal flora
ARI-0563	2012-11-05	2	F	T	AURI	Normal flora
ARI-0565	2012-11-06	3	F	T	ALRI	Normal flora
ARI-0567	2012-11-06	1	M	T	AURI	Normal flora
ARI-0568	2012-11-07	1	F	T	CONTROL	Normal flora
ARI-0569	2012-11-07	1	F	T	ALRI	Normal flora
ARI-0570	2012-11-07	4	M	T	AURI	Normal flora
ARI-0571	2012-11-08	4	F	T	ALRI	Normal flora
ARI-0572	2012-11-08	3	F	T	CONTROL	Normal flora
ARI-0575	2012-11-08	6	F	T	CONTROL	Normal flora
ARI-0577	2012-11-08	1	F	T	ALRI	Normal flora
ARI-0579	2012-11-08	3	M	T	ALRI	Normal flora
ARI-0580	2012-11-08	3	M	T	CONTROL	Normal flora
ARI-0582	2012-11-08	2	M	T	CONTROL	Normal flora
ARI-0583	2012-11-08	7	F	T	AURI	Normal flora
ARI-0584	2012-11-08	6	F	T	AURI	Normal flora
ARI-0585	2012-11-09	7	M	T	AURI	Normal flora
ARI-0586	2012-11-09	1	F	T	AURI	Normal flora
ARI-0588	2012-11-09	4	M	T	ALRI	Normal flora
ARI-0589	2012-11-09	2	F	T	CONTROL	Normal flora
ARI-0591	2012-11-12	4	M	T	AURI	Normal flora
ARI-0592	2012-11-12	2	F	T	AURI	Normal flora
ARI-0595	2012-11-16	5	F	T	AURI	Normal flora
ARI-0597	2012-11-19	1	M	T	CONTROL	Normal flora
ARI-0601	2012-11-19	2	M	T	ALRI	Normal flora
ARI-0602	2012-11-19	1	M	T	AURI	Normal flora
ARI-0603	2012-11-19	5	M	T	AURI	Normal flora
ARI-0604	2012-11-19	2	F	T	CONTROL	Normal flora
ARI-0607	2012-11-20	6	F	T	ALRI	Normal flora
ARI-0608	2012-11-20	8	M	T	CONTROL	Normal flora
ARI-0611	2012-11-20	1	M	T	ALRI	Normal flora
ARI-0612	2012-11-20	2	M	T	CONTROL	Normal flora
ARI-0617	2012-11-21	1	F	T	ALRI	Normal flora
ARI-0618	2012-11-21	6	M	T	ALRI	Normal flora
ARI-0619	2012-11-21	6	M	T	CONTROL	Normal flora
ARI-0620	2012-11-21	1	F	T	ALRI	Normal flora
ARI-0621	2012-11-21	6	F	T	CONTROL	Normal flora
ARI-0622	2012-11-21	1	F	T	CONTROL	Normal flora
ARI-0623	2012-11-21	5	F	T	ALRI	Normal flora
ARI-0627	2012-11-22	2	F	T	ALRI	Normal flora
ARI-0628	2012-11-22	2	F	T	CONTROL	Normal flora
ARI-0631	2012-11-22	0	F	T	CONTROL	Normal flora
ARI-0632	2012-11-22	0	M	T	ALRI	Normal flora
ARI-0633	2012-11-22	3	M	T	AURI	Normal flora
ARI-0634	2012-11-23	4	F	T	AURI	Normal flora
ARI-0635	2012-11-23	4	M	T	ALRI	Normal flora
ARI-0636	2012-11-23	4	M	T	CONTROL	Normal flora
ARI-0637	2012-11-23	7	F	T	AURI	Normal flora
ARI-0638	2012-11-26	6	M	T	AURI	Normal flora
ARI-0639	2012-11-26	8	M	T	AURI	Normal flora
ARI-0640	2012-11-27	3	F	T	ALRI	Normal flora
ARI-0641	2012-11-27	3	F	T	CONTROL	Normal flora
ARI-0642	2012-11-27	2	F	T	AURI	Normal flora
ARI-0643	2012-11-27	2	M	T	AURI	Normal flora
ARI-0645	2012-11-28	7	F	T	AURI	Normal flora
ARI-0646	2012-11-28	2	F	T	AURI	Normal flora
ARI-0654	2012-11-28	1	F	T	CONTROL	Normal flora
ARI-0661	2012-11-29	1	F	T	ALRI	Normal flora
ARI-0662	2012-11-29	3	M	T	CONTROL	Normal flora
ARI-0663	2012-11-29	5	M	T	AURI	Normal flora
ARI-0664	2012-11-30	3	F	T	AURI	Normal flora
ARI-0665	2012-11-30	2	F	T	AURI	Normal flora
ARI-0666	2012-12-03	8	M	T	ALRI	Normal flora
ARI-0667	2012-12-03	7	M	T	CONTROL	Normal flora
ARI-0668	2012-12-03	1	M	T	ALRI	Normal flora
ARI-0669	2012-12-03	2	F	T	CONTROL	Normal flora
ARI-0670	2012-12-03	1	F	T	CONTROL	Normal flora
ARI-0671	2012-12-03	6	M	T	AURI	Normal flora
ARI-0672	2012-12-03	1	M	T	ALRI	Normal flora
ARI-0681	2012-12-05	4	F	T	CONTROL	Normal flora
ARI-0682	2012-12-05	2	M	T	CONTROL	Normal flora
ARI-0683	2012-12-05	3	M	T	AURI	Normal flora
ARI-0684	2012-12-05	1	F	T	AURI	Normal flora
ARI-0685	2012-12-05	2	M	T	ALRI	Normal flora
ARI-0686	2012-12-05	4	M	T	ALRI	Normal flora
ARI-0687	2012-12-06	3	F	T	AURI	Normal flora
ARI-0688	2012-12-06	1	M	T	CONTROL	Normal flora
ARI-0690	2012-12-06	3	M	T	CONTROL	Normal flora
ARI-0691	2012-12-06	2	M	T	CONTROL	Normal flora
ARI-0692	2012-12-06	2	M	T	ALRI	Normal flora
ARI-0693	2012-12-06	3	M	T	ALRI	Normal flora
ARI-0694	2012-12-06	5	M	T	ALRI	Normal flora
ARI-0695	2012-12-06	5	M	T	CONTROL	Normal flora
ARI-0696	2012-12-07	4	M	T	CONTROL	Normal flora
ARI-0697	2012-12-07	1	F	T	ALRI	Normal flora
ARI-0702	2012-12-10	2	M	T	ALRI	Normal flora
ARI-0703	2012-12-10	1	M	T	ALRI	Normal flora
ARI-0704	2012-12-10	2	M	T	CONTROL	Normal flora
ARI-0706	2012-12-10	3	F	T	CONTROL	Normal flora
ARI-0707	2012-12-10	5	M	T	ALRI	Normal flora
ARI-0708	2012-12-10	5	M	T	CONTROL	Normal flora
ARI-0709	2012-12-10	2	M	T	AURI	Normal flora
ARI-0713	2012-12-11	6	F	T	ALRI	Normal flora
ARI-0714	2012-12-11	3	M	T	CONTROL	Normal flora
ARI-0715	2012-12-11	4	M	T	AURI	Normal flora
ARI-0716	2012-12-11	2	F	T	AURI	Normal flora
ARI-0723	2012-12-12	2	F	T	ALRI	Normal flora
ARI-0724	2012-12-12	2	F	T	CONTROL	Normal flora
ARI-0725	2012-12-12	1	F	T	ALRI	Normal flora
ARI-0726	2012-12-12	2	M	T	CONTROL	Normal flora
ARI-0727	2012-12-12	1	M	T	ALRI	Normal flora
ARI-0734	2012-12-13	1	M	T	CONTROL	Normal flora
ARI-0735	2012-12-13	1	M	T	CONTROL	Normal flora
ARI-0737	2012-12-14	6	F	T	AURI	Normal flora
ARI-0738	2012-12-14	1	M	T	AURI	Normal flora
ARI-0739	2012-12-17	8	F	T	AURI	Normal flora
ARI-0740	2012-12-17	2	M	T	CONTROL	Normal flora
ARI-0741	2012-12-17	2	F	T	ALRI	Normal flora
ARI-0745	2012-12-18	5	M	T	AURI	Normal flora
ARI-0746	2012-12-18	5	M	T	AURI	Normal flora
ARI-0747	2012-12-18	1	M	T	ALRI	Normal flora
ARI-0748	2012-12-18	1	F	T	CONTROL	Normal flora
ARI-0749	2012-12-18	1	F	T	ALRI	Normal flora
ARI-0752	2012-12-19	6	M	T	ALRI	Normal flora
ARI-0753	2012-12-19	6	M	T	CONTROL	Normal flora
ARI-0754	2012-12-19	6	M	T	AURI	Normal flora
ARI-0755	2012-12-20	2	M	T	AURI	Normal flora
ARI-0756	2012-12-20	2	M	T	AURI	Normal flora
ARI-0760	2012-12-20	7	F	T	ALRI	Normal flora
ARI-0763	2012-12-21	6	F	T	AURI	Normal flora
ARI-0764	2012-12-21	1	M	T	AURI	Normal flora
ARI-0765	2012-12-21	3	M	T	ALRI	Normal flora
ARI-0766	2012-12-21	1	M	T	CONTROL	Normal flora
ARI-0768	2012-12-21	1	M	T	CONTROL	Normal flora
ARI-0771	2012-12-24	1	M	T	ALRI	Normal flora
ARI-0772	2012-12-24	3	F	T	CONTROL	Normal flora
ARI-0773	2012-12-24	1	F	T	ALRI	Normal flora
ARI-0774	2012-12-24	1	F	T	CONTROL	Normal flora
ARI-0777	2012-12-24	6	F	T	AURI	Normal flora
ARI-0778	2012-12-24	9	M	T	AURI	Normal flora
ARI-0779	2012-12-25	1	F	T	ALRI	Normal flora
ARI-0780	2012-12-25	1	F	T	CONTROL	Normal flora
ARI-0782	2012-12-25	1	F	T	CONTROL	Normal flora
ARI-0783	2012-12-25	3	M	T	AURI	Normal flora
ARI-0786	2012-12-26	4	M	T	CONTROL	Normal flora
ARI-0787	2012-12-26	2	M	T	ALRI	Normal flora
ARI-0789	2012-12-26	3	M	T	CONTROL	Normal flora
ARI-0792	2012-12-26	1	M	T	ALRI	Normal flora
ARI-0795	2012-12-26	1	M	T	CONTROL	Normal flora
ARI-0796	2012-12-26	4	M	T	ALRI	Normal flora
ARI-0797	2012-12-26	2	F	T	CONTROL	Normal flora
ARI-0798	2012-12-26	7	F	T	AURI	Normal flora
ARI-0800	2012-12-27	4	M	T	CONTROL	Normal flora
ARI-0801	2012-12-27	2	F	T	CONTROL	Normal flora
ARI-0802	2012-12-27	1	F	T	ALRI	Normal flora
ARI-0805	2012-12-27	3	F	T	ALRI	Normal flora
ARI-0806	2012-12-28	4	F	T	AURI	Normal flora
ARI-0807	2012-12-28	1	M	T	ALRI	Normal flora
ARI-0808	2012-12-28	1	M	T	CONTROL	Normal flora
ARI-0812	2012-12-31	1	F	T	CONTROL	Normal flora
ARI-0814	2012-12-31	4	F	T	CONTROL	Normal flora
ARI-0815	2012-12-31	3	F	T	ALRI	Normal flora
ARI-0816	2012-12-31	1	M	T	ALRI	Normal flora
ARI-0817	2013-01-01	1	M	T	ALRI	Normal flora
ARI-0818	2013-01-01	2	F	T	CONTROL	Normal flora
ARI-0819	2013-01-01	6	F	T	AURI	Normal flora
ARI-0820	2013-01-01	9	M	T	AURI	Normal flora
ARI-0827	2013-01-01	1	M	T	CONTROL	Normal flora
ARI-0829	2013-01-02	1	F	T	CONTROL	Normal flora
ARI-0830	2013-01-02	1	M	T	ALRI	Normal flora
ARI-0831	2013-01-02	1	M	T	CONTROL	Normal flora
ARI-0833	2013-01-02	1	M	T	CONTROL	Normal flora
ARI-0835	2013-01-02	1	F	T	ALRI	Normal flora
ARI-0838	2013-01-02	2	F	T	ALRI	Normal flora
ARI-0839	2013-01-02	7	M	T	ALRI	Normal flora
ARI-0840	2013-01-02	6	M	T	CONTROL	Normal flora
ARI-0841	2013-01-02	4	M	T	CONTROL	Normal flora
ARI-0844	2013-01-03	2	M	T	ALRI	Normal flora
ARI-0847	2013-01-03	1	F	T	CONTROL	Normal flora
ARI-0848	2013-01-03	1	M	T	CONTROL	Normal flora
ARI-0849	2013-01-03	4	M	T	CONTROL	Normal flora
ARI-0850	2013-01-03	1	M	T	CONTROL	Normal flora
ARI-0851	2013-01-03	6	M	T	ALRI	Normal flora
ARI-0852	2013-01-03	1	M	T	ALRI	Normal flora
ARI-0853	2013-01-03	1	F	T	CONTROL	Normal flora
ARI-0854	2013-01-03	1	M	T	CONTROL	Normal flora
ARI-0855	2013-01-04	2	M	T	CONTROL	Normal flora
ARI-0856	2013-01-04	1	M	T	ALRI	Normal flora
ARI-0857	2013-01-04	1	M	T	AURI	Normal flora
ARI-0858	2013-01-04	8	M	T	CONTROL	Normal flora
ARI-0860	2013-01-04	8	F	T	CONTROL	Normal flora
ARI-0862	2013-01-04	1	M	T	ALRI	Normal flora
ARI-0863	2013-01-04	7	F	T	ALRI	Normal flora
ARI-0864	2013-01-04	6	M	T	ALRI	Normal flora
ARI-0865	2013-01-04	1	F	T	CONTROL	Normal flora
ARI-0866	2013-01-07	2	M	T	ALRI	Normal flora
ARI-0867	2013-01-07	3	M	T	CONTROL	Normal flora
ARI-0870	2013-01-07	1	M	T	CONTROL	Normal flora
ARI-0871	2013-01-07	1	F	T	CONTROL	Normal flora
ARI-0876	2013-01-07	1	M	T	AURI	Normal flora
ARI-0877	2013-01-08	2	F	T	AURI	Normal flora
ARI-0878	2013-01-08	1	M	T	ALRI	Normal flora
ARI-0880	2013-01-08	1	M	T	CONTROL	Normal flora
ARI-0881	2013-01-08	6	F	T	AURI	Normal flora
ARI-0882	2013-01-08	1	M	T	CONTROL	Normal flora
ARI-0883	2013-01-09	3	M	T	AURI	Normal flora
ARI-0885	2013-01-09	1	F	T	CONTROL	Normal flora
ARI-0886	2013-01-09	1	M	T	ALRI	Normal flora
ARI-0887	2013-01-09	1	M	T	CONTROL	Normal flora
ARI-0889	2013-01-10	1	M	T	CONTROL	Normal flora
ARI-0890	2013-01-10	1	M	T	CONTROL	Normal flora
ARI-0891	2013-01-10	1	F	T	ALRI	Normal flora
ARI-0892	2013-01-10	1	M	T	ALRI	Normal flora
ARI-0893	2013-01-10	1	M	T	CONTROL	Normal flora
ARI-0894	2013-01-10	1	M	T	CONTROL	Normal flora
ARI-0895	2013-01-10	1	M	T	CONTROL	Normal flora
ARI-0896	2013-01-10	1	F	T	ALRI	Normal flora
ARI-0897	2013-01-10	1	F	T	CONTROL	Normal flora
ARI-0898	2013-01-10	1	F	T	CONTROL	Normal flora
ARI-0899	2013-01-10	4	F	T	CONTROL	Normal flora
ARI-0901	2013-01-10	1	F	T	ALRI	Normal flora
ARI-0902	2013-01-10	3	F	T	ALRI	Normal flora
ARI-0903	2013-01-10	4	M	T	ALRI	Normal flora
ARI-0904	2013-01-11	4	F	T	AURI	Normal flora
ARI-0905	2013-01-11	3	F	T	ALRI	Normal flora
ARI-0906	2013-01-11	4	F	T	CONTROL	Normal flora
ARI-0908	2013-01-11	1	M	T	CONTROL	Normal flora
ARI-0909	2013-01-11	4	M	T	CONTROL	Normal flora
ARI-0910	2013-01-11	3	M	T	ALRI	Normal flora
ARI-0918	2013-01-14	2	F	T	ALRI	Normal flora
ARI-0919	2013-01-14	6	F	T	AURI	Normal flora
ARI-0920	2013-01-14	1	F	T	CONTROL	Normal flora
ARI-0922	2013-01-15	3	M	T	AURI	Normal flora
ARI-0923	2013-01-15	3	M	T	AURI	Normal flora
ARI-0924	2013-01-15	3	M	T	ALRI	Normal flora
ARI-0928	2013-01-16	1	F	T	ALRI	Normal flora
ARI-0930	2013-01-16	1	M	T	CONTROL	Normal flora
ARI-0933	2013-01-16	1	M	T	ALRI	Normal flora
ARI-0934	2013-01-16	0	M	T	CONTROL	Normal flora
ARI-0939	2013-01-17	2	F	T	CONTROL	Normal flora
ARI-0940	2013-01-17	1	M	T	ALRI	Normal flora
ARI-0941	2013-01-17	2	M	T	CONTROL	Normal flora
ARI-0942	2013-01-17	1	M	T	CONTROL	Normal flora
ARI-0943	2013-01-17	1	F	T	ALRI	Normal flora
ARI-0944	2013-01-17	1	F	T	ALRI	Normal flora
ARI-0945	2013-01-17	1	M	T	CONTROL	Normal flora
ARI-0946	2013-01-17	2	M	T	ALRI	Normal flora
ARI-0947	2013-01-17	2	M	T	ALRI	Normal flora
ARI-0948	2013-01-17	1	M	T	CONTROL	Normal flora
ARI-0949	2013-01-17	2	F	T	CONTROL	Normal flora
ARI-0954	2013-01-18	3	M	T	ALRI	Normal flora
ARI-0955	2013-01-18	9	F	T	AURI	Normal flora
ARI-0956	2013-01-18	1	F	T	AURI	Normal flora
ARI-0957	2013-01-18	5	F	T	AURI	Normal flora
ARI-0958	2013-01-18	2	F	T	CONTROL	Normal flora
ARI-0964	2013-01-21	2	M	T	AURI	Normal flora
ARI-0965	2013-01-21	3	M	T	AURI	Normal flora
ARI-0971	2013-01-22	1	M	T	ALRI	Normal flora
ARI-0973	2013-01-22	1	F	T	CONTROL	Normal flora
ARI-0976	2013-01-22	1	F	T	AURI	Normal flora
ARI-0980	2013-01-23	2	M	T	CONTROL	Normal flora
ARI-0982	2013-01-23	4	M	T	AURI	Normal flora
ARI-0984	2013-01-23	2	M	T	ALRI	Normal flora
ARI-0987	2013-01-24	1	M	T	ALRI	Normal flora
ARI-0988	2013-01-24	1	M	T	CONTROL	Normal flora
ARI-0989	2013-01-24	6	M	T	AURI	Normal flora
ARI-0991	2013-01-24	1	F	T	CONTROL	Normal flora
ARI-0992	2013-01-24	1	M	T	CONTROL	Normal flora
ARI-0995	2013-01-28	3	F	T	CONTROL	Normal flora
ARI-0996	2013-01-28	4	F	T	ALRI	Normal flora
ARI-0997	2013-01-28	9	M	T	AURI	Normal flora
ARI-0998	2013-01-28	4	M	T	AURI	Normal flora
ARI-0999	2013-01-28	4	M	T	AURI	Normal flora
ARI-1001	2013-01-29	3	F	T	AURI	Normal flora
ARI-1002	2013-01-29	7	M	T	AURI	Normal flora
ARI-1003	2013-01-29	1	F	T	AURI	Normal flora
ARI-1005	2013-01-29	1	M	T	CONTROL	Normal flora
ARI-1007	2013-01-29	1	M	T	CONTROL	Normal flora
ARI-1008	2013-01-29	5	M	T	ALRI	Normal flora
ARI-1009	2013-01-29	6	M	T	CONTROL	Normal flora
ARI-1011	2013-01-30	7	M	T	CONTROL	Normal flora
ARI-1012	2013-01-30	6	F	T	ALRI	Normal flora
ARI-1014	2013-01-30	6	M	T	ALRI	Normal flora
ARI-1015	2013-01-30	5	F	T	CONTROL	Normal flora
ARI-1017	2013-01-30	5	M	T	ALRI	Normal flora
ARI-1018	2013-01-30	4	F	T	ALRI	Normal flora
ARI-1020	2013-01-30	2	M	T	ALRI	Normal flora
ARI-1021	2013-01-30	2	M	T	CONTROL	Normal flora
ARI-1022	2013-01-30	1	F	T	CONTROL	Normal flora
ARI-1023	2013-01-30	4	F	T	CONTROL	Normal flora
ARI-1024	2013-01-30	6	F	T	CONTROL	Normal flora
ARI-1025	2013-01-30	9	M	T	AURI	Normal flora
ARI-1028	2013-01-31	1	M	T	AURI	Normal flora
ARI-1030	2013-01-31	2	F	T	CONTROL	Normal flora
ARI-1031	2013-01-31	1	F	T	ALRI	Normal flora
ARI-1033	2013-01-31	2	F	T	CONTROL	Normal flora
ARI-1037	2013-02-01	4	M	T	ALRI	Normal flora
ARI-1038	2013-02-01	4	M	T	CONTROL	Normal flora
ARI-1039	2013-02-01	2	M	T	AURI	Normal flora
ARI-1040	2013-02-01	2	F	T	AURI	Normal flora
ARI-1046	2013-02-04	5	M	T	AURI	Normal flora
ARI-1047	2013-02-04	4	F	T	AURI	Normal flora
ARI-1048	2013-02-04	2	F	T	AURI	Normal flora
ARI-1050	2013-02-05	3	M	T	AURI	Normal flora
ARI-1051	2013-02-05	6	M	T	AURI	Normal flora
ARI-1052	2013-02-05	9	M	T	AURI	Normal flora
ARI-1053	2013-02-05	1	M	T	ALRI	Normal flora
ARI-1054	2013-02-05	2	M	T	CONTROL	Normal flora
ARI-1056	2013-02-06	1	M	T	AURI	Normal flora
ARI-1057	2013-02-06	2	F	T	AURI	Normal flora
ARI-1058	2013-02-06	8	M	T	AURI	Normal flora
ARI-1061	2013-02-07	9	F	T	CONTROL	Normal flora
ARI-1062	2013-02-07	2	M	T	CONTROL	Normal flora
ARI-1063	2013-02-07	1	M	T	ALRI	Normal flora
ARI-1064	2013-02-07	4	M	T	ALRI	Normal flora
ARI-1065	2013-02-07	1	M	T	ALRI	Normal flora
ARI-1066	2013-02-07	3	F	T	AURI	Normal flora
ARI-1067	2013-02-07	7	M	T	AURI	Normal flora
ARI-1069	2013-02-08	1	M	T	AURI	Normal flora
ARI-1070	2013-02-08	8	M	T	AURI	Normal flora
ARI-1071	2013-02-08	2	M	T	AURI	Normal flora
ARI-1074	2013-02-11	4	F	T	AURI	Normal flora
ARI-1075	2013-02-11	1	M	T	AURI	Normal flora
ARI-1076	2013-02-11	3	F	T	ALRI	Normal flora
ARI-1077	2013-02-11	4	F	T	CONTROL	Normal flora
ARI-1079	2013-02-11	1	M	T	CONTROL	Normal flora
ARI-1081	2013-02-12	1	F	T	CONTROL	S. pneumoniae
ARI-1087	2013-02-12	4	M	T	ALRI	Normal flora
ARI-1089	2013-02-12	4	F	T	CONTROL	Normal flora
ARI-1090	2013-02-12	1	F	T	ALRI	Normal flora
ARI-1091	2013-02-12	2	M	T	ALRI	Normal flora
ARI-1092	2013-02-13	1	M	T	AURI	Normal flora
ARI-1093	2013-02-13	3	M	T	AURI	Normal flora
ARI-1097	2013-02-13	1	F	T	CONTROL	Normal flora
ARI-1104	2013-02-14	4	F	T	CONTROL	Normal flora
ARI-1106	2013-02-14	3	F	T	CONTROL	Normal flora
ARI-1107	2013-02-14	4	F	T	CONTROL	Normal flora
ARI-1108	2013-02-14	3	F	T	ALRI	Normal flora
ARI-1109	2013-02-14	2	M	T	ALRI	Normal flora
ARI-1110	2013-02-14	3	F	T	ALRI	Normal flora
ARI-1112	2013-02-15	5	M	T	AURI	Normal flora
ARI-1113	2013-02-15	9	F	T	AURI	Normal flora
ARI-1114	2013-02-15	1	M	T	ALRI	S. pneumoniae
ARI-1116	2013-02-15	1	M	T	ALRI	S. pneumoniae
ARI-1118	2013-02-18	1	M	T	AURI	Normal flora
ARI-1119	2013-02-18	6	M	T	AURI	Normal flora
ARI-1120	2013-02-18	8	F	T	AURI	Normal flora
ARI-1126	2013-02-19	1	M	T	AURI	Normal flora
ARI-1127	2013-02-19	3	M	T	AURI	Normal flora
ARI-1130	2013-02-20	5	M	T	AURI	Normal flora
ARI-1132	2013-02-20	7	F	T	ALRI	Normal flora
ARI-1135	2013-02-21	5	M	T	ALRI	Normal flora
ARI-1136	2013-02-21	1	M	T	ALRI	Normal flora
ARI-1143	2013-02-22	1	M	T	AURI	Normal flora
ARI-1144	2013-02-22	2	F	T	AURI	Normal flora
ARI-1145	2013-02-22	3	F	T	AURI	Normal flora
ARI-1147	2013-02-22	7	M	T	ALRI	Normal flora
ARI-1151	2013-02-25	4	F	T	AURI	Normal flora
ARI-1152	2013-02-25	4	M	T	AURI	Normal flora
ARI-1153	2013-02-25	3	M	T	AURI	Normal flora
ARI-1154	2013-02-26	3	F	T	ALRI	Normal flora
ARI-1155	2013-02-26	5	F	T	ALRI	Normal flora
ARI-1156	2013-02-26	8	M	T	AURI	Normal flora
ARI-1160	2013-02-27	4	F	T	ALRI	Normal flora
ARI-1162	2013-02-27	1	M	T	ALRI	Normal flora
ARI-1163	2013-02-27	7	F	T	AURI	Normal flora
ARI-1164	2013-02-27	3	F	T	AURI	Normal flora
ARI-1165	2013-02-27	1	M	T	ALRI	Normal flora
ARI-1167	2013-02-28	6	F	T	AURI	Normal flora
ARI-1168	2013-02-28	3	F	T	ALRI	Normal flora
ARI-1169	2013-02-28	4	F	T	AURI	Normal flora
ARI-1170	2013-02-28	7	F	T	AURI	Normal flora
ARI-1171	2013-02-28	6	F	T	ALRI	Normal flora
ARI-1175	2013-03-01	3	M	T	ALRI	Normal flora
ARI-1176	2013-03-01	3	M	T	AURI	Normal flora
ARI-1177	2013-03-01	5	M	T	AURI	Normal flora
ARI-1178	2013-03-01	4	F	T	AURI	Normal flora
ARI-1181	2013-03-04	6	F	T	AURI	Normal flora
ARI-1182	2013-03-04	8	M	T	AURI	Normal flora
ARI-1183	2013-03-04	5	M	T	AURI	Normal flora
ARI-1184	2013-03-04	2	F	T	AURI	Normal flora
ARI-1187	2013-03-05	8	F	T	ALRI	Normal flora
ARI-1188	2013-03-05	2	M	T	ALRI	Normal flora
ARI-1189	2013-03-05	6	M	T	AURI	Normal flora
ARI-1190	2013-03-05	6	M	T	AURI	Normal flora
ARI-1191	2013-03-05	5	M	T	ALRI	Normal flora
ARI-1192	2013-03-05	2	F	T	ALRI	Normal flora
ARI-1194	2013-03-06	3	M	T	AURI	Normal flora
ARI-1195	2013-03-06	6	F	T	AURI	Normal flora
ARI-1196	2013-03-06	2	F	T	AURI	Normal flora
ARI-1203	2013-03-07	1	M	T	AURI	Normal flora
ARI-1204	2013-03-07	2	F	T	AURI	Normal flora
ARI-1207	2013-03-08	3	F	T	AURI	Normal flora
ARI-1208	2013-03-08	4	M	T	ALRI	Normal flora
ARI-1212	2013-03-11	2	M	T	AURI	Normal flora
ARI-1213	2013-03-11	2	F	T	AURI	Normal flora
ARI-1214	2013-03-11	1	F	T	ALRI	Normal flora
ARI-1216	2013-03-11	5	M	T	AURI	Normal flora
ARI-1219	2013-03-12	6	F	T	AURI	Normal flora
ARI-1220	2013-03-12	1	M	T	AURI	Normal flora
ARI-1221	2013-03-12	2	F	T	ALRI	Normal flora
ARI-1222	2013-03-12	4	M	T	ALRI	Normal flora
ARI-1225	2013-03-13	1	M	T	ALRI	Normal flora
ARI-1226	2013-03-13	9	M	T	AURI	Normal flora
ARI-1227	2013-03-13	4	F	T	AURI	Normal flora
ARI-1229	2013-03-14	1	F	T	AURI	Normal flora
ARI-1232	2013-03-14	1	M	T	ALRI	Normal flora
ARI-1233	2013-03-14	3	M	T	ALRI	Normal flora
ARI-1234	2013-03-14	3	F	T	ALRI	Normal flora
ARI-1235	2013-03-14	2	M	T	ALRI	Normal flora
ARI-1236	2013-03-14	3	F	T	ALRI	Normal flora
ARI-1241	2013-03-15	5	M	T	AURI	Normal flora
ARI-1242	2013-03-15	1	M	T	AURI	Normal flora
ARI-1249	2013-03-18	0	F	N	ALRI	Normal flora
ARI-1250	2013-03-18	7	M	T	AURI	Normal flora
ARI-1253	2013-03-18	2	F	T	AURI	Normal flora
ARI-1258	2013-03-19	3	M	T	ALRI	Normal flora
ARI-1259	2013-03-19	2	M	T	AURI	Normal flora
ARI-1260	2013-03-19	1	M	T	AURI	Normal flora
ARI-1261	2013-03-19	2	F	T	AURI	Normal flora
ARI-1262	2013-03-19	1	F	T	AURI	Normal flora
ARI-1263	2013-03-19	4	M	T	ALRI	Normal flora
ARI-1264	2013-03-20	0	F	N	ALRI	Normal flora
ARI-1265	2013-03-20	8	F	T	AURI	Normal flora
ARI-1266	2013-03-20	1	M	T	AURI	Normal flora
ARI-1267	2013-03-20	0	M	N	ALRI	Normal flora
ARI-1272	2013-03-20	0	M	N	ALRI	Normal flora
ARI-1274	2013-03-21	2	M	T	ALRI	Normal flora
ARI-1275	2013-03-21	5	M	T	ALRI	Normal flora
ARI-1276	2013-03-21	3	F	T	ALRI	Normal flora
ARI-1277	2013-03-21	0	F	N	ALRI	Normal flora
ARI-1278	2013-03-21	4	F	T	ALRI	Normal flora
ARI-1279	2013-03-21	1	M	T	ALRI	Normal flora
ARI-1280	2013-03-21	6	F	T	ALRI	Normal flora
ARI-1281	2013-03-21	3	F	T	ALRI	Normal flora
ARI-1282	2013-03-21	2	M	T	ALRI	Normal flora
ARI-1283	2013-03-21	0	F	N	ALRI	S. Pneumoniae, H. influenzae
ARI-1284	2013-03-21	0	F	N	ALRI	Normal flora
ARI-1285	2013-03-22	0	M	N	ALRI	Normal flora
ARI-1286	2013-03-22	3	F	T	ALRI	H. influenzae
ARI-1287	2013-03-22	0	M	N	ALRI	H. influenzae
ARI-1288	2013-03-22	3	M	T	ALRI	Normal flora
ARI-1289	2013-03-22	3	M	T	ALRI	Normal flora
ARI-1290	2013-03-22	1	M	T	AURI	Normal flora
ARI-1291	2013-03-22	1	F	T	ALRI	Normal flora
ARI-1292	2013-03-22	0	F	N	AURI	Normal flora
ARI-1301	2013-03-25	5	F	T	AURI	Normal flora
ARI-1302	2013-03-25	1	F	T	AURI	Normal flora
ARI-1303	2013-03-25	0	M	N	AURI	Normal flora
ARI-1304	2013-03-25	1	F	T	ALRI	H. influenzae
ARI-1305	2013-03-26	0	F	N	AURI	Normal flora
ARI-1306	2013-03-26	3	M	T	AURI	Normal flora
ARI-1307	2013-03-26	2	M	T	AURI	Normal flora
ARI-1308	2013-03-26	1	F	T	AURI	Normal flora
ARI-1309	2013-03-26	0	M	N	ALRI	Normal flora
ARI-1312	2013-03-28	0	M	N	ALRI	S. pneumoniae
ARI-1313	2013-03-28	0	F	N	AURI	Normal flora
ARI-1314	2013-03-28	4	F	T	AURI	Normal flora
ARI-1315	2013-03-28	1	F	T	AURI	Normal flora
ARI-1316	2013-04-01	6	M	T	AURI	Normal flora
ARI-1317	2013-04-01	1	F	T	AURI	Normal flora
ARI-1318	2013-04-01	2	M	T	AURI	Normal flora
ARI-1319	2013-04-01	1	F	T	AURI	Normal flora
ARI-1321	2013-04-01	0	M	N	ALRI	S. pneumoniae, H. influenzae
ARI-1322	2013-04-02	3	M	T	AURI	Normal flora
ARI-1323	2013-04-02	6	F	T	AURI	Normal flora
ARI-1324	2013-04-02	2	F	T	AURI	Normal flora
ARI-1325	2013-04-02	0	M	N	ALRI	Normal flora
ARI-1326	2013-04-02	2	M	T	ALRI	H. influenzae
ARI-1333	2013-04-03	1	F	T	AURI	Normal flora
ARI-1334	2013-04-03	0	M	N	AURI	Normal flora
ARI-1335	2013-04-03	0	M	T	ALRI	H. influenzae
ARI-1336	2013-04-03	5	M	N	AURI	Normal flora
ARI-1337	2013-04-03	1	M	T	ALRI	H. influenzae
ARI-1340	2013-04-04	3	M	T	ALRI	Normal flora
ARI-1341	2013-04-04	4	F	T	ALRI	Normal flora
ARI-1342	2013-04-04	1	F	T	AURI	Normal flora
ARI-1343	2013-04-04	2	M	T	AURI	Normal flora
ARI-1346	2013-04-04	0	M	N	ALRI	Normal flora
ARI-1347	2013-04-05	5	M	T	AURI	Normal flora
ARI-1348	2013-04-05	0	M	T	AURI	Normal flora
ARI-1349	2013-04-05	1	M	T	AURI	Normal flora
ARI-1350	2013-04-05	1	M	T	ALRI	Normal flora
ARI-1352	2013-04-05	0	F	N	ALRI	Normal flora
ARI-1354	2013-04-08	2	M	T	ALRI	Normal flora
ARI-1355	2013-04-08	0	F	N	AURI	Normal flora
ARI-1356	2013-04-08	1	M	T	AURI	Normal flora
ARI-1357	2013-04-08	2	M	T	AURI	Normal flora
ARI-1358	2013-04-08	0	M	N	ALRI	Normal flora
ARI-1361	2013-04-09	6	F	T	ALRI	Normal flora
ARI-1362	2013-04-09	1	M	T	ALRI	Normal flora
ARI-1363	2013-04-09	1	M	T	ALRI	Normal flora
ARI-1364	2013-04-09	5	M	T	AURI	Normal flora
ARI-1365	2013-04-09	2	F	T	AURI	Normal flora
ARI-1366	2013-04-09	8	F	T	AURI	Normal flora
ARI-1367	2013-04-09	6	M	T	ALRI	Normal flora
ARI-1369	2013-04-10	0	F	N	ALRI	Normal flora
ARI-1370	2013-04-10	2	M	T	ALRI	Normal flora
ARI-1377	2013-04-10	3	F	T	AURI	Normal flora
ARI-1378	2013-04-10	0	F	N	ALRI	S. pneumoniae
ARI-1379	2013-04-10	0	F	N	ALRI	S. pneumoniae
ARI-1381	2013-04-11	0	F	N	AURI	Normal flora
ARI-1382	2013-04-11	2	F	T	AURI	Normal flora
ARI-1383	2013-04-11	3	F	T	ALRI	Normal flora
ARI-1384	2013-04-11	8	M	T	ALRI	Normal flora
ARI-1385	2013-04-11	7	M	T	ALRI	Normal flora
ARI-1386	2013-04-11	1	M	T	ALRI	Normal flora
ARI-1387	2013-04-11	0	F	N	ALRI	Normal flora
ARI-1388	2013-04-11	0	M	N	ALRI	H. influenzae
ARI-1389	2013-04-12	5	F	T	AURI	Normal flora
ARI-1390	2013-04-12	9	M	T	AURI	Normal flora
ARI-1391	2013-04-12	6	M	T	AURI	Normal flora
ARI-1392	2013-04-12	9	F	T	AURI	Normal flora
ARI-1393	2013-04-12	1	M	T	ALRI	Normal flora
ARI-1398	2013-04-15	6	M	T	AURI	Normal flora
ARI-1399	2013-04-15	8	M	T	AURI	Normal flora
ARI-1400	2013-04-15	3	M	T	AURI	Normal flora
ARI-1401	2013-04-15	0	M	N	ALRI	Normal flora
ARI-1402	2013-04-15	0	M	N	CONTROL	Normal flora
ARI-1407	2013-04-16	8	M	T	CONTROL	Normal flora
ARI-1408	2013-04-16	3	M	T	AURI	Normal flora
ARI-1409	2013-04-16	1	M	T	AURI	Normal flora
ARI-1410	2013-04-16	0	M	N	AURI	Normal flora
ARI-1411	2013-04-16	8	F	T	ALRI	Normal flora
ARI-1412	2013-04-16	1	M	T	ALRI	Normal flora
ARI-1413	2013-04-16	1	F	T	ALRI	S. pneumoniae
ARI-1414	2013-04-16	2	M	T	CONTROL	Normal flora
ARI-1415	2013-04-17	3	M	T	AURI	Normal flora
ARI-1416	2013-04-17	3	M	T	AURI	Normal flora
ARI-1417	2013-04-17	8	M	T	AURI	Normal flora
ARI-1418	2013-04-17	0	F	N	ALRI	S. pneumoniae
ARI-1419	2013-04-17	1	M	N	CONTROL	Normal flora
ARI-1426	2013-04-18	2	M	T	ALRI	Normal flora
ARI-1427	2013-04-18	2	F	T	CONTROL	Normal flora
ARI-1428	2013-04-18	1	M	N	CONTROL	Normal flora
ARI-1429	2013-04-18	0	M	N	ALRI	S.AUREUS
ARI-1430	2013-04-18	7	F	T	AURI	Normal flora
ARI-1431	2013-04-18	7	M	T	ALRI	S. pneumoniae
ARI-1432	2013-04-18	6	M	T	CONTROL	Normal flora
ARI-1435	2013-04-19	4	M	T	AURI	Normal flora
ARI-1436	2013-04-19	4	M	T	AURI	Normal flora
ARI-1437	2013-04-19	4	F	T	AURI	Normal flora
ARI-1438	2013-04-19	3	M	T	AURI	Normal flora
ARI-1439	2013-04-19	3	M	T	AURI	Normal flora
ARI-1442	2013-04-22	0	F	N	AURI	Normal flora
ARI-1443	2013-04-22	1	M	T	AURI	Normal flora
ARI-1444	2013-04-22	2	M	T	AURI	S. pneumoniae
ARI-1445	2013-04-22	4	F	T	AURI	Normal flora
ARI-1446	2013-04-22	6	M	T	AURI	S. pneumoniae
ARI-1448	2013-04-23	0	F	N	ALRI	Normal flora
ARI-1449	2013-04-23	5	F	T	AURI	Normal flora
ARI-1450	2013-04-23	0	M	N	AURI	S. pneumoniae
ARI-1451	2013-04-23	3	M	T	AURI	Normal flora
ARI-1452	2013-04-23	0	F	N	CONTROL	S. pneumoniae, H. influenzae
ARI-1454	2013-04-24	0	F	N	ALRI	S. pneumoniae
ARI-1455	2013-04-24	1	F	T	CONTROL	Normal flora
ARI-1456	2013-04-24	0	M	N	ALRI	H. influenzae
ARI-1457	2013-04-24	1	M	T	CONTROL	Normal flora
ARI-1458	2013-04-24	0	M	N	ALRI	H. influenzae
ARI-1459	2013-04-24	1	M	T	CONTROL	Normal flora
ARI-1460	2013-04-24	0	M	N	CONTROL	Normal flora
ARI-1461	2013-04-24	1	F	T	ALRI	Normal flora
ARI-1464	2013-04-25	1	M	T	ALRI	Normal flora
ARI-1465	2013-04-25	0	M	N	ALRI	S. pneumoniae, H. influenzae
ARI-1466	2013-04-25	2	F	T	CONTROL	Normal flora
ARI-1467	2013-04-25	0	F	N	ALRI	H. influenzae
ARI-1468	2013-04-25	0	F	N	CONTROL	S. pneumoniae, H. influenzae
ARI-1469	2013-04-25	0	M	N	CONTROL	Normal flora
ARI-1470	2013-04-25	1	M	T	AURI	S. pneumoniae
ARI-1474	2013-04-26	6	F	T	AURI	Normal flora
ARI-1475	2013-04-26	6	F	T	AURI	Normal flora
ARI-1476	2013-04-26	2	M	T	AURI	Normal flora
ARI-1477	2013-04-26	1	M	T	AURI	Normal flora
ARI-1480	2013-04-29	2	M	T	AURI	Normal flora
ARI-1481	2013-04-29	0	F	N	AURI	Normal flora
ARI-1482	2013-04-29	9	F	T	AURI	Normal flora
ARI-1483	2013-04-29	2	F	T	AURI	Normal flora
ARI-1484	2013-04-29	3	F	T	AURI	Normal flora
ARI-1489	2013-04-30	6	F	T	AURI	Normal flora
ARI-1490	2013-04-30	4	M	T	AURI	Normal flora
ARI-1491	2013-04-30	1	F	T	AURI	Normal flora
ARI-1492	2013-04-30	0	F	N	ALRI	S.AUREUS
ARI-1493	2013-04-30	0	F	N	CONTROL	S. pneumoniae
ARI-1494	2013-05-01	3	M	T	ALRI	Normal flora
ARI-1495	2013-05-01	0	F	N	ALRI	S. pneumoniae
ARI-1496	2013-05-01	1	F	T	CONTROL	Normal flora
ARI-1497	2013-05-01	3	M	T	CONTROL	Normal flora
ARI-1498	2013-05-01	0	F	N	AURI	S. pneumoniae
ARI-1499	2013-05-02	2	F	T	ALRI	Normal flora
ARI-1500	2013-05-02	3	F	T	CONTROL	Normal flora
ARI-1501	2013-05-02	3	F	T	AURI	Normal flora
ARI-1502	2013-05-02	4	F	T	AURI	Normal flora
ARI-1503	2013-05-02	4	M	T	AURI	Normal flora
ARI-1505	2013-05-03	1	M	T	ALRI	Normal flora
ARI-1506	2013-05-03	5	M	T	ALRI	H. influenzae
ARI-1507	2013-05-03	7	F	T	CONTROL	Normal flora
ARI-1508	2013-05-03	1	F	T	CONTROL	Normal flora
ARI-1509	2013-05-03	1	F	T	AURI	Normal flora
ARI-1510	2013-05-06	1	F	T	AURI	Normal flora
ARI-1511	2013-05-06	3	F	T	AURI	Normal flora
ARI-1512	2013-05-06	0	M	N	AURI	Normal flora
ARI-1513	2013-05-06	7	F	T	AURI	Normal flora
ARI-1514	2013-05-06	8	M	T	AURI	Normal flora
ARI-1517	2013-05-07	5	M	T	AURI	Normal flora
ARI-1518	2013-05-07	1	F	T	AURI	Normal flora
ARI-1519	2013-05-07	5	F	T	AURI	Normal flora
ARI-1520	2013-05-07	0	F	N	AURI	Normal flora
ARI-1521	2013-05-07	0	M	N	AURI	Normal flora
ARI-1522	2013-05-08	0	F	N	ALRI	S. pneumoniae
ARI-1523	2013-05-08	0	F	N	CONTROL	Normal flora
ARI-1524	2013-05-08	2	M	T	AURI	Normal flora
ARI-1525	2013-05-08	9	M	T	AURI	Normal flora
ARI-1526	2013-05-08	6	F	T	AURI	S. pneumoniae
ARI-1529	2013-05-09	1	F	T	AURI	Normal flora
ARI-1530	2013-05-09	3	M	T	AURI	Normal flora
ARI-1531	2013-05-09	6	F	T	AURI	Normal flora
ARI-1532	2013-05-09	1	F	T	ALRI	Normal flora
ARI-1533	2013-05-09	1	M	T	CONTROL	Normal flora
ARI-1534	2013-05-09	2	M	T	CONTROL	Normal flora
ARI-1535	2013-05-09	0	M	N	ALRI	Normal flora
ARI-1537	2013-05-10	0	F	N	ALRI	Normal flora
ARI-1538	2013-05-10	7	M	T	AURI	Normal flora
ARI-1539	2013-05-10	1	F	T	CONTROL	Normal flora
ARI-1540	2013-05-10	1	F	T	AURI	Normal flora
ARI-1541	2013-05-10	2	F	T	AURI	Normal flora
ARI-1543	2013-05-13	8	M	T	AURI	Normal flora
ARI-1544	2013-05-13	3	F	T	AURI	Normal flora
ARI-1545	2013-05-13	4	M	T	AURI	Normal flora
ARI-1546	2013-05-13	0	F	N	AURI	S. pneumoniae, H. influenzae
ARI-1547	2013-05-13	2	F	T	CONTROL	Normal flora
ARI-1548	2013-05-13	2	M	T	ALRI	Normal flora
ARI-1549	2013-05-13	0	M	N	AURI	Normal flora
ARI-1551	2013-05-14	7	M	T	ALRI	Normal flora
ARI-1552	2013-05-14	7	F	T	CONTROL	Normal flora
ARI-1553	2013-05-14	0	F	N	AURI	S. pneumoniae
ARI-1554	2013-05-14	4	M	T	AURI	Normal flora
ARI-1555	2013-05-14	2	M	T	AURI	Normal flora
ARI-1557	2013-05-15	5	M	T	AURI	Normal flora
ARI-1558	2013-05-15	6	M	T	AURI	Normal flora
ARI-1559	2013-05-15	7	M	T	AURI	Normal flora
ARI-1560	2013-05-15	0	F	N	ALRI	S. pneumoniae
ARI-1561	2013-05-15	1	F	N	CONTROL	Normal flora
ARI-1562	2013-05-16	6	F	T	ALRI	Normal flora
ARI-1563	2013-05-16	7	M	T	CONTROL	Normal flora
ARI-1564	2013-05-16	2	M	T	AURI	Normal flora
ARI-1565	2013-05-16	1	M	T	AURI	Normal flora
ARI-1566	2013-05-16	3	M	T	AURI	Normal flora
ARI-1567	2013-05-17	4	M	T	AURI	S. pneumoniae
ARI-1568	2013-05-17	3	M	T	AURI	Normal flora
ARI-1569	2013-05-17	5	M	T	AURI	Normal flora
ARI-1570	2013-05-17	8	M	T	AURI	Normal flora
ARI-1571	2013-05-17	7	M	T	AURI	Normal flora
ARI-1574	2013-05-20	1	F	T	CONTROL	Normal flora
ARI-1575	2013-05-20	9	M	T	AURI	Normal flora
ARI-1576	2013-05-20	1	F	T	ALRI	Normal flora
ARI-1577	2013-05-20	9	F	T	AURI	Normal flora
ARI-1578	2013-05-20	6	M	T	AURI	Normal flora
ARI-1579	2013-05-20	5	M	T	AURI	Normal flora
ARI-1582	2013-05-21	1	M	T	ALRI	Normal flora
ARI-1583	2013-05-21	4	M	T	AURI	Normal flora
ARI-1584	2013-05-21	3	F	T	AURI	Normal flora
ARI-1585	2013-05-21	7	M	T	AURI	Normal flora
ARI-1586	2013-05-21	8	M	T	AURI	Normal flora
ARI-1587	2013-05-22	3	F	T	AURI	Normal flora
ARI-1588	2013-05-22	4	M	T	AURI	Normal flora
ARI-1589	2013-05-22	3	F	T	AURI	Normal flora
ARI-1590	2013-05-22	0	M	N	AURI	Normal flora
ARI-1591	2013-05-22	0	F	N	AURI	Normal flora
ARI-1592	2013-05-23	6	F	T	AURI	Normal flora
ARI-1593	2013-05-23	2	F	T	AURI	Normal flora
ARI-1594	2013-05-23	4	M	T	AURI	Normal flora
ARI-1595	2013-05-23	3	F	T	CONTROL	Normal flora
ARI-1596	2013-05-23	3	M	T	ALRI	Normal flora
ARI-1597	2013-05-24	1	M	N	AURI	Normal flora
ARI-1598	2013-05-24	5	F	T	AURI	H. influenzae
ARI-1599	2013-05-24	6	F	T	AURI	Normal flora
ARI-1600	2013-05-24	6	M	T	AURI	S. pneumoniae, H. influenzae
ARI-1601	2013-05-24	3	F	T	AURI	Normal flora
ARI-1602	2013-05-27	8	M	T	AURI	Normal flora
ARI-1603	2013-05-27	7	F	T	AURI	Normal flora
ARI-1604	2013-05-27	2	F	T	AURI	Normal flora
ARI-1605	2013-05-27	4	M	T	AURI	Normal flora
ARI-1606	2013-05-27	0	M	N	AURI	S. pneumoniae
ARI-1607	2013-05-28	0	M	N	ALRI	H. influenzae
ARI-1608	2013-05-28	0	M	N	CONTROL	Normal flora
ARI-1609	2013-05-28	7	M	T	AURI	Normal flora
ARI-1610	2013-05-28	6	F	T	AURI	Normal flora
ARI-1611	2013-05-28	6	F	T	AURI	Normal flora
ARI-1612	2013-05-29	0	F	N	ALRI	H. influenzae
ARI-1613	2013-05-29	2	F	T	CONTROL	Normal flora
ARI-1615	2013-05-29	1	F	T	CONTROL	Normal flora
ARI-1616	2013-05-29	0	M	N	ALRI	S.AUREUS
ARI-1617	2013-05-29	1	F	T	CONTROL	Normal flora
ARI-1618	2013-05-30	2	M	T	AURI	Normal flora
ARI-1619	2013-05-30	3	F	T	AURI	Normal flora
ARI-1620	2013-05-30	5	F	T	AURI	Normal flora
ARI-1621	2013-05-30	7	M	T	AURI	H. influenzae
ARI-1622	2013-05-30	4	M	T	AURI	Normal flora
ARI-1623	2013-05-31	3	F	T	AURI	Normal flora
ARI-1624	2013-05-31	1	F	T	AURI	Normal flora
ARI-1625	2013-05-31	3	F	T	AURI	Normal flora
ARI-1626	2013-05-31	8	F	T	AURI	Normal flora
ARI-1627	2013-05-31	0	F	N	AURI	Normal flora
ARI-1628	2013-06-03	0	F	N	ALRI	Normal flora
ARI-1629	2013-06-03	2	F	T	AURI	Normal flora
ARI-1630	2013-06-03	4	M	T	AURI	Normal flora
ARI-1631	2013-06-03	6	F	T	AURI	Normal flora
ARI-1632	2013-06-03	0	M	N	CONTROL	Normal flora
ARI-1634	2013-06-04	0	F	N	ALRI	Normal flora
ARI-1635	2013-06-04	2	M	T	AURI	Normal flora
ARI-1636	2013-06-04	7	F	T	AURI	Normal flora
ARI-1637	2013-06-04	3	F	T	AURI	Normal flora
ARI-1638	2013-06-04	0	M	N	CONTROL	S. pneumoniae
ARI-1639	2013-06-05	3	F	T	AURI	H. influenzae
ARI-1640	2013-06-05	1	M	T	ALRI	Normal flora
ARI-1641	2013-06-05	1	M	T	CONTROL	Normal flora
ARI-1642	2013-06-05	0	F	N	ALRI	Normal flora
ARI-1643	2013-06-05	0	M	N	CONTROL	H. influenzae
ARI-1645	2013-06-06	5	F	T	ALRI	S. pneumoniae
ARI-1646	2013-06-06	3	M	T	CONTROL	Normal flora
ARI-1647	2013-06-06	5	F	T	AURI	Normal flora
ARI-1648	2013-06-06	9	F	T	AURI	Normal flora
ARI-1649	2013-06-06	2	F	T	AURI	Normal flora
ARI-1652	2013-06-07	2	F	T	AURI	Normal flora
ARI-1653	2013-06-07	5	F	T	AURI	Normal flora
ARI-1654	2013-06-07	1	F	T	AURI	Normal flora
ARI-1655	2013-06-07	2	F	T	AURI	Normal flora
ARI-1656	2013-06-07	4	M	T	AURI	Normal flora
ARI-1657	2013-06-10	2	M	T	AURI	Normal flora
ARI-1658	2013-06-10	8	M	T	AURI	Normal flora
ARI-1659	2013-06-10	0	F	T	AURI	Normal flora
ARI-1660	2013-06-10	1	F	T	AURI	Normal flora
ARI-1661	2013-06-10	4	M	T	AURI	Normal flora
ARI-1662	2013-06-11	1	M	T	CONTROL	Normal flora
ARI-1663	2013-06-11	4	F	T	AURI	Normal flora
ARI-1664	2013-06-11	1	M	T	AURI	Normal flora
ARI-1665	2013-06-11	2	F	T	AURI	Normal flora
ARI-1666	2013-06-11	1	F	T	ALRI	Normal flora
ARI-1667	2013-06-12	1	M	T	AURI	Normal flora
ARI-1668	2013-06-12	1	F	T	AURI	Normal flora
ARI-1669	2013-06-12	0	F	N	AURI	H. influenzae
ARI-1670	2013-06-12	0	M	N	AURI	Normal flora
ARI-1671	2013-06-12	1	M	T	AURI	Normal flora
ARI-1674	2013-06-13	4	M	T	AURI	Normal flora
ARI-1675	2013-06-13	7	F	T	AURI	Normal flora
ARI-1676	2013-06-13	2	M	T	AURI	Normal flora
ARI-1677	2013-06-13	0	F	N	CONTROL	Normal flora
ARI-1678	2013-06-13	0	M	N	ALRI	S. pneumoniae
ARI-1679	2013-06-14	1	M	T	AURI	Normal flora
ARI-1680	2013-06-14	8	M	T	AURI	S. pneumoniae
ARI-1681	2013-06-14	4	F	T	AURI	Normal flora
ARI-1682	2013-06-14	5	M	T	AURI	Normal flora
ARI-1683	2013-06-14	6	M	T	AURI	Normal flora
ARI-1686	2013-06-17	1	M	T	AURI	Normal flora
ARI-1687	2013-06-17	0	M	T	AURI	Normal flora
ARI-1688	2013-06-17	0	F	N	AURI	H. influenzae
ARI-1689	2013-06-17	4	F	T	AURI	Normal flora
ARI-1690	2013-06-17	4	F	T	AURI	Normal flora
ARI-1692	2013-06-18	1	F	T	AURI	Normal flora
ARI-1693	2013-06-18	3	F	T	AURI	Normal flora
ARI-1694	2013-06-18	0	M	N	AURI	Normal flora
ARI-1695	2013-06-18	0	M	N	AURI	Normal flora
ARI-1696	2013-06-18	7	F	T	AURI	Normal flora
ARI-1697	2013-06-19	2	F	T	ALRI	H. influenzae
ARI-1698	2013-06-19	3	F	T	CONTROL	Normal flora
ARI-1699	2013-06-19	3	M	T	AURI	Normal flora
ARI-1700	2013-06-19	5	M	T	AURI	H. influenzae
ARI-1701	2013-06-19	0	M	N	AURI	S. pneumoniae
ARI-1702	2013-06-20	2	F	T	AURI	Normal flora
ARI-1703	2013-06-20	0	M	T	ALRI	Normal flora
ARI-1704	2013-06-20	1	F	T	CONTROL	Normal flora
ARI-1705	2013-06-20	2	M	T	CONTROL	Normal flora
ARI-1706	2013-06-20	1	M	T	ALRI	Normal flora
ARI-1710	2013-06-21	3	F	T	CONTROL	Normal flora
ARI-1711	2013-06-21	1	F	T	CONTROL	Normal flora
ARI-1712	2013-06-21	5	F	T	AURI	Normal flora
ARI-1713	2013-06-21	1	M	T	ALRI	Normal flora
ARI-1714	2013-06-21	3	M	T	ALRI	Normal flora
ARI-1715	2013-06-21	1	F	T	AURI	Normal flora
ARI-1716	2013-06-21	4	M	T	AURI	Normal flora
ARI-1717	2013-06-24	0	F	N	AURI	Normal flora
ARI-1718	2013-06-24	5	F	T	AURI	Normal flora
ARI-1719	2013-06-24	8	M	T	AURI	Normal flora
ARI-1720	2013-06-24	2	M	T	AURI	Normal flora
ARI-1721	2013-06-24	1	F	T	AURI	Normal flora
ARI-1724	2013-06-25	5	F	T	AURI	Normal flora
ARI-1725	2013-06-25	5	F	T	AURI	Normal flora
ARI-1726	2013-06-25	3	F	T	AURI	Normal flora
ARI-1727	2013-06-25	9	F	T	AURI	Normal flora
ARI-1728	2013-06-25	2	M	T	AURI	Normal flora
ARI-1729	2013-06-26	9	F	T	AURI	Normal flora
ARI-1730	2013-06-26	6	F	T	AURI	Normal flora
ARI-1731	2013-06-26	4	M	T	AURI	Normal flora
ARI-1732	2013-06-26	3	M	T	ALRI	Normal flora
ARI-1733	2013-06-26	4	M	T	CONTROL	Normal flora
ARI-1734	2013-06-27	2	M	T	ALRI	Normal flora
ARI-1735	2013-06-27	2	M	T	CONTROL	Normal flora
ARI-1736	2013-06-27	5	M	T	CONTROL	Normal flora
ARI-1737	2013-06-27	1	F	T	CONTROL	Normal flora
ARI-1738	2013-06-27	0	F	N	CONTROL	S. pneumoniae
ARI-1739	2013-06-27	3	M	T	CONTROL	Normal flora
ARI-1740	2013-06-27	0	M	N	ALRI	S. pneumoniae
ARI-1741	2013-06-27	3	F	T	ALRI	Normal flora
ARI-1742	2013-06-27	4	M	T	CONTROL	Normal flora
ARI-1743	2013-06-27	0	M	N	ALRI	Normal flora
ARI-1744	2013-06-27	3	M	T	ALRI	Normal flora
ARI-1745	2013-06-27	0	M	N	ALRI	Normal flora
ARI-1746	2013-06-28	2	M	T	ALRI	Normal flora
ARI-1747	2013-06-28	3	F	T	AURI	Normal flora
ARI-1748	2013-06-28	3	F	T	AURI	Normal flora
ARI-1749	2013-06-28	8	F	T	AURI	Normal flora
ARI-1750	2013-06-28	3	M	T	CONTROL	Normal flora
ARI-1757	2013-07-01	4	M	T	AURI	Normal flora
ARI-1758	2013-07-01	9	F	T	AURI	Normal flora
ARI-1759	2013-07-01	6	F	T	AURI	Normal flora
ARI-1760	2013-07-01	1	M	T	AURI	Normal flora
ARI-1761	2013-07-01	1	F	T	AURI	Normal flora
ARI-1762	2013-07-02	7	M	T	AURI	Normal flora
ARI-1764	2013-07-02	5	M	T	AURI	S. pneumoniae
ARI-1765	2013-07-02	0		T	AURI	Normal flora
ARI-1766	2013-07-02	0	M	N	AURI	S. pneumoniae
ARI-1767	2013-07-03	0	M	N	ALRI	Normal flora
ARI-1768	2013-07-03	0	M	N	CONTROL	S. pneumoniae
ARI-1769	2013-07-03	9	F	T	AURI	Normal flora
ARI-1770	2013-07-03	4	M	T	AURI	Normal flora
ARI-1771	2013-07-03	4	M	T	AURI	Normal flora
ARI-1772	2013-07-04	7	M	T	AURI	Normal flora
ARI-1773	2013-07-04	4	M	T	AURI	Normal flora
ARI-1774	2013-07-04	2	F	T	AURI	Normal flora
ARI-1775	2013-07-04	2	M	T	CONTROL	Normal flora
ARI-1776	2013-07-04	1	M	T	ALRI	Normal flora
ARI-1777	2013-07-05	0	M	N	AURI	Normal flora
ARI-1778	2013-07-05	6	M	T	AURI	Normal flora
ARI-1779	2013-07-05	9	M	T	AURI	Normal flora
ARI-1780	2013-07-05	1	F	T	AURI	Normal flora
ARI-1781	2013-07-05	9	M	T	AURI	Normal flora
ARI-1782	2013-07-08	6	M	T	AURI	Normal flora
ARI-1783	2013-07-08	1	F	T	AURI	Normal flora
ARI-1784	2013-07-08	8	F	T	AURI	Normal flora
ARI-1785	2013-07-08	1	F	T	AURI	Normal flora
ARI-1786	2013-07-08	0	M	N	AURI	S. pneumoniae
ARI-1787	2013-07-09	8	F	T	AURI	Normal flora
ARI-1788	2013-07-09	0	M	N	CONTROL	Normal flora
ARI-1789	2013-07-09	6	M	T	AURI	Normal flora
ARI-1790	2013-07-09	6	F	T	AURI	Normal flora
ARI-1791	2013-07-09	0	M	N	CONTROL	Normal flora
ARI-1792	2013-07-09	0	F	N	ALRI	Normal flora
ARI-1793	2013-07-09	0	M	N	ALRI	Normal flora
ARI-1794	2013-07-10	2	M	T	AURI	Normal flora
ARI-1795	2013-07-10	4	M	T	AURI	Normal flora
ARI-1796	2013-07-10	0	M	N	AURI	S. pneumoniae
ARI-1797	2013-07-10	1	F	T	CONTROL	Normal flora
ARI-1798	2013-07-10	0	M	N	ALRI	S. pneumoniae
ARI-1799	2013-07-11	7	F	T	AURI	Normal flora
ARI-1800	2013-07-11	3	F	T	AURI	Normal flora
ARI-1801	2013-07-11	3	F	T	AURI	Normal flora
ARI-1802	2013-07-11	0	M	N	ALRI	Normal flora
ARI-1803	2013-07-11	1	F	T	CONTROL	Normal flora
ARI-1804	2013-07-12	9	M	T	AURI	Normal flora
ARI-1805	2013-07-12	7	M	T	AURI	Normal flora
ARI-1806	2013-07-12	5	F	T	AURI	Normal flora
ARI-1807	2013-07-12	8	F	T	AURI	Normal flora
ARI-1808	2013-07-12	0	M	T	AURI	Normal flora
ARI-1811	2013-07-15	8	M	T	AURI	Normal flora
ARI-1812	2013-07-15	8	M	T	AURI	Normal flora
ARI-1813	2013-07-15	6	M	T	AURI	Normal flora
ARI-1814	2013-07-15	7	M	T	AURI	S. pneumoniae
ARI-1815	2013-07-15	5	M	T	AURI	Normal flora
ARI-1816	2013-07-15	2	F	T	CONTROL	Normal flora
ARI-1817	2013-07-15	1	F	T	ALRI	Normal flora
ARI-1818	2013-07-16	0	F	N	AURI	Normal flora
ARI-1819	2013-07-16	2	M	T	AURI	Normal flora
ARI-1820	2013-07-16	2	F	T	AURI	Normal flora
ARI-1821	2013-07-16	6	F	T	AURI	Normal flora
ARI-1822	2013-07-16	8	M	T	AURI	Normal flora
ARI-1823	2013-07-17	5	F	T	ALRI	Normal flora
ARI-1824	2013-07-17	3	F	T	AURI	Normal flora
ARI-1825	2013-07-17	1	F	T	CONTROL	Normal flora
ARI-1826	2013-07-17	8	M	T	CONTROL	Normal flora
ARI-1827	2013-07-17	0	M	T	ALRI	Normal flora
ARI-1828	2013-07-18	3	M	T	AURI	Normal flora
ARI-1829	2013-07-18	5	M	T	AURI	Normal flora
ARI-1830	2013-07-18	4	M	T	AURI	Normal flora
ARI-1831	2013-07-18	3	F	T	CONTROL	Normal flora
ARI-1832	2013-07-18	2	F	T	ALRI	Normal flora
ARI-1836	2013-07-19	0	F	N	ALRI	S. pneumoniae
ARI-1837	2013-07-19	6	F	T	AURI	Normal flora
ARI-1838	2013-07-19	4	F	T	AURI	Normal flora
ARI-1839	2013-07-19	1	M	T	CONTROL	Normal flora
ARI-1840	2013-07-19	6	F	T	AURI	Normal flora
ARI-1841	2013-07-22	0	F	N	AURI	Normal flora
ARI-1842	2013-07-22	5	M	T	AURI	Normal flora
ARI-1843	2013-07-22	2	F	T	AURI	Normal flora
ARI-1844	2013-07-22	1	M	T	AURI	Normal flora
ARI-1845	2013-07-22	3	M	T	AURI	Normal flora
ARI-1846	2013-07-23	1	M	T	ALRI	Normal flora
ARI-1847	2013-07-23	5	F	T	ALRI	Normal flora
ARI-1848	2013-07-23	1	M	T	CONTROL	Normal flora
ARI-1849	2013-07-23	9	F	T	AURI	Normal flora
ARI-1850	2013-07-23	8	F	T	CONTROL	Normal flora
ARI-1851	2013-07-24	0	F	N	AURI	Normal flora
ARI-1852	2013-07-24	1	M	N	ALRI	Normal flora
ARI-1853	2013-07-24	1	F	T	CONTROL	Normal flora
ARI-1854	2013-07-24	6	M	T	ALRI	Normal flora
ARI-1855	2013-07-24	2	M	T	ALRI	Normal flora
ARI-1856	2013-07-24	4	F	T	CONTROL	Normal flora
ARI-1857	2013-07-24	4	F	T	CONTROL	Normal flora
ARI-1858	2013-07-25	1	M	N	ALRI	Normal flora
ARI-1859	2013-07-25	0	M	N	CONTROL	Normal flora
ARI-1860	2013-07-25	2	F	T	ALRI	Normal flora
ARI-1861	2013-07-25	3	F	T	CONTROL	Normal flora
ARI-1862	2013-07-25	5	F	T	CONTROL	Normal flora
ARI-1863	2013-07-25	2	F	T	ALRI	Normal flora
ARI-1864	2013-07-25	0	M	N	ALRI	Normal flora
ARI-1865	2013-07-25	2	M	T	ALRI	Normal flora
ARI-1866	2013-07-25	1	F	T	ALRI	Normal flora
ARI-1867	2013-07-25	3	M	T	CONTROL	Normal flora
ARI-1868	2013-07-25	4	F	T	CONTROL	Normal flora
ARI-1869	2013-07-25	1	M	T	CONTROL	Normal flora
ARI-1870	2013-07-26	6	M	T	AURI	Normal flora
ARI-1871	2013-07-26	0	M	N	AURI	Normal flora
ARI-1872	2013-07-26	7	F	T	AURI	S. pneumoniae
ARI-1873	2013-07-26	6	M	T	AURI	Normal flora
ARI-1874	2013-07-26	2	F	T	AURI	Normal flora
ARI-1875	2013-07-29	8	F	T	AURI	Normal flora
ARI-1876	2013-07-29	6	F	T	AURI	Normal flora
ARI-1877	2013-07-29	5	M	T	AURI	Normal flora
ARI-1878	2013-07-29	2	M	T	AURI	Normal flora
ARI-1879	2013-07-29	6	M	T	AURI	Normal flora
ARI-1880	2013-07-30	0	F	N	ALRI	Normal flora
ARI-1881	2013-07-30	1	F	T	CONTROL	Normal flora
ARI-1882	2013-07-30	4	M	T	AURI	Normal flora
ARI-1883	2013-07-30	5	F	T	AURI	Normal flora
ARI-1885	2013-07-31	1	M	T	ALRI	Normal flora
ARI-1886	2013-07-31	1	F	T	CONTROL	Normal flora
ARI-1887	2013-07-31	9	M	T	AURI	Normal flora
ARI-1888	2013-07-31	4	M	T	AURI	Normal flora
ARI-1889	2013-07-31	5	M	T	AURI	Normal flora
ARI-1895	2013-08-01	9	F	T	AURI	Normal flora
ARI-1896	2013-08-01	6	F	T	AURI	Normal flora
ARI-1897	2013-08-01	0	M	T	AURI	Normal flora
ARI-1898	2013-08-01	1	M	T	CONTROL	Normal flora
ARI-1899	2013-08-01	1	F	T	ALRI	Normal flora
ARI-1900	2013-08-02	3	M	T	ALRI	Normal flora
ARI-1901	2013-08-02	0	M	N	ALRI	Normal flora
ARI-1902	2013-08-02	3	M	T	CONTROL	Normal flora
ARI-1903	2013-08-02	1	M	T	CONTROL	Normal flora
ARI-1904	2013-08-02	5	M	T	AURI	Normal flora
ARI-1905	2013-08-05	2	M	T	AURI	Normal flora
ARI-1906	2013-08-05	8	F	T	AURI	Normal flora
ARI-1907	2013-08-06	1	F	N	CONTROL	Normal flora
ARI-1908	2013-08-05	1	M	T	AURI	Normal flora
ARI-1909	2013-08-05	1	F	T	ALRI	Normal flora
ARI-1910	2013-08-06	6	M	T	AURI	Normal flora
ARI-1911	2013-08-06	4	F	T	AURI	Normal flora
ARI-1912	2013-08-06	2	M	T	AURI	Normal flora
ARI-1913	2013-08-06	3	F	T	AURI	Normal flora
ARI-1914	2013-08-06	2	F	T	AURI	Normal flora
ARI-1915	2013-08-06	0	M	N	ALRI	Normal flora
ARI-1916	2013-08-06	0	F	N	CONTROL	Normal flora
ARI-1917	2013-08-07	2	F	T	ALRI	Normal flora
ARI-1918	2013-08-07	0	M	N	ALRI	S. pneumoniae
ARI-1919	2013-08-07	2	M	T	ALRI	Normal flora
ARI-1920	2013-08-07	2	M	T	CONTROL	Normal flora
ARI-1921	2013-08-07	1	M	T	CONTROL	Normal flora
ARI-1922	2013-08-07	0	F	N	CONTROL	S. pneumoniae
ARI-1925	2013-08-08	2	M	T	ALRI	Normal flora
ARI-1926	2013-08-08	0	M	N	ALRI	S. pneumoniae
ARI-1927	2013-08-08	0	M	N	ALRI	Normal flora
ARI-1928	2013-08-08	1	M	N	CONTROL	S. pneumoniae
ARI-1929	2013-08-08	0	F	N	CONTROL	Normal flora
ARI-1930	2013-08-08	2	F	T	CONTROL	Normal flora
ARI-1933	2013-08-09	0	M	N	AURI	S. pneumoniae
ARI-1934	2013-08-09	4	F	T	AURI	Normal flora
ARI-1935	2013-08-09	2	M	T	AURI	Normal flora
ARI-1936	2013-08-09	0	M	N	AURI	Normal flora
ARI-1937	2013-08-09	9	M	T	AURI	Normal flora
ARI-1938	2013-08-12	5	M	T	AURI	Normal flora
ARI-1939	2013-08-12	7	M	T	AURI	S. pneumoniae
ARI-1940	2013-08-12	4	F	T	AURI	Normal flora
ARI-1941	2013-08-12	5	M	T	AURI	Normal flora
ARI-1942	2013-08-12	3	M	T	AURI	Normal flora
ARI-1943	2013-08-13	3	M	T	ALRI	Normal flora
ARI-1944	2013-08-13	1	M	T	ALRI	Normal flora
ARI-1945	2013-08-13	1	F	T	CONTROL	Normal flora
ARI-1946	2013-08-13	2	F	T	CONTROL	Normal flora
ARI-1947	2013-08-13	2	M	T	AURI	Normal flora
ARI-1949	2013-08-14	5	F	T	AURI	Normal flora
ARI-1950	2013-08-14	3	M	T	AURI	Normal flora
ARI-1951	2013-08-14	4	F	T	AURI	Normal flora
ARI-1952	2013-08-14	1	M	T	CONTROL	Normal flora
ARI-1953	2013-08-14	0	M	N	ALRI	S. pneumoniae
ARI-1954	2013-08-15	6	M	T	AURI	Normal flora
ARI-1955	2013-08-15	3	M	T	AURI	Normal flora
ARI-1956	2013-08-15	5	M	T	AURI	Normal flora
ARI-1957	2013-08-15	7	F	T	AURI	Normal flora
ARI-1958	2013-08-15	1	F	T	AURI	Normal flora
ARI-1959	2013-08-16	4	F	T	CONTROL	Normal flora
ARI-1960	2013-08-16	3	M	T	ALRI	Normal flora
ARI-1961	2013-08-16	3	F	T	AURI	Normal flora
ARI-1962	2013-08-16	3	F	T	AURI	Normal flora
ARI-1963	2013-08-16	1	F	T	AURI	Normal flora
ARI-1967	2013-08-19	2	F	T	AURI	Normal flora
ARI-1968	2013-08-19	6	M	T	AURI	Normal flora
ARI-1969	2013-08-19	0	M	N	AURI	Normal flora
ARI-1970	2013-08-19	1	M	T	AURI	Normal flora
ARI-1971	2013-08-19	0	F	N	AURI	Normal flora
ARI-1973	2013-08-21	3	M	T	CONTROL	Normal flora
ARI-1974	2013-08-21	2	F	T	ALRI	Normal flora
ARI-1975	2013-08-21	3	F	T	AURI	Normal flora
ARI-1976	2013-08-21	1	M	T	AURI	Normal flora
ARI-1977	2013-08-21	0	M	N	AURI	Normal flora
ARI-1978	2013-08-22	1	F	T	CONTROL	Normal flora
ARI-1979	2013-08-22	1	F	T	AURI	Normal flora
ARI-1980	2013-08-22	0	F	N	AURI	S. pneumoniae
ARI-1981	2013-08-22	0	F	N	AURI	Normal flora
ARI-1982	2013-08-22	1	M	T	ALRI	Normal flora
ARI-1983	2013-08-23	2	F	T	CONTROL	Normal flora
ARI-1984	2013-08-23	0	M	N	AURI	Normal flora
ARI-1985	2013-08-23	4	F	T	AURI	Normal flora
ARI-1986	2013-08-23	9	F	T	AURI	Normal flora
ARI-1987	2013-08-23	2	M	T	ALRI	Normal flora
ARI-1989	2013-08-26	1	M	T	AURI	Normal flora
ARI-1990	2013-08-26	1	M	T	AURI	Normal flora
ARI-1991	2013-08-26	0	M	N	AURI	S. pneumoniae
ARI-1992	2013-08-26	8	M	T	AURI	Normal flora
ARI-1993	2013-08-26	6	F	T	AURI	Normal flora
ARI-1994	2013-08-27	1	M	T	ALRI	Normal flora
ARI-1995	2013-08-27	7	F	T	ALRI	Normal flora
ARI-1997	2013-08-27	6	M	T	CONTROL	Normal flora
ARI-1998	2013-08-27	2	M	T	CONTROL	Normal flora
ARI-1999	2013-08-28	2	F	T	ALRI	Normal flora
ARI-2000	2013-08-28	0	M	N	CONTROL	Normal flora
ARI-2001	2013-08-28	2	F	T	CONTROL	Normal flora
ARI-2002	2013-08-28	0	M	N	CONTROL	Normal flora
ARI-2003	2013-08-28	0	M	N	ALRI	Normal flora
ARI-2004	2013-08-28	0	F	N	ALRI	Normal flora
ARI-2007	2013-08-29	2	F	T	CONTROL	Normal flora
ARI-2008	2013-08-29	0	M	N	CONTROL	Normal flora
ARI-2009	2013-08-29	1	F	T	AURI	Normal flora
ARI-2010	2013-08-29	0	F	N	ALRI	S. pneumoniae
ARI-2011	2013-08-29	2	M	T	ALRI	Normal flora
ARI-2012	2013-08-30	1	F	T	AURI	Normal flora
ARI-2013	2013-08-30	7	M	T	AURI	Normal flora
ARI-2014	2013-08-30	1	M	T	AURI	Normal flora
ARI-2015	2013-08-30	9	M	T	AURI	Normal flora
ARI-2016	2013-08-30	7	M	T	AURI	Normal flora
ARI-2018	2013-09-02	4	F	T	AURI	Normal flora
ARI-2019	2013-09-02	9	F	T	AURI	Normal flora
ARI-2020	2013-09-02	8	M	T	AURI	Normal flora
ARI-2021	2013-09-02	8	F	T	AURI	Normal flora
ARI-2022	2013-09-02	2	M	T	AURI	S. pneumoniae
ARI-2023	2013-09-03	1	M	T	AURI	Normal flora
ARI-2024	2013-09-03	1	F	T	AURI	Normal flora
ARI-2025	2013-09-03	8	M	T	AURI	Normal flora
ARI-2026	2013-09-03	3	M	T	AURI	Normal flora
ARI-2027	2013-09-03	4	M	T	AURI	Normal flora
ARI-2028	2013-09-04	4	M	T	AURI	Normal flora
ARI-2029	2013-09-04	1	M	T	AURI	Normal flora
ARI-2030	2013-09-04	5	M	T	AURI	Normal flora
ARI-2031	2013-09-04	0	F	N	CONTROL	Normal flora
ARI-2032	2013-09-04	1	F	T	ALRI	Normal flora
ARI-2033	2013-09-05	1	M	T	CONTROL	Normal flora
ARI-2034	2013-09-05	3	F	T	AURI	Normal flora
ARI-2035	2013-09-05	4	M	T	AURI	Normal flora
ARI-2036	2013-09-05	5	M	N	AURI	Normal flora
ARI-2037	2013-09-05	1	M	T	ALRI	Normal flora
ARI-2038	2013-09-06	1	F	T	AURI	Normal flora
ARI-2039	2013-09-06	7	F	T	AURI	Normal flora
ARI-2040	2013-09-06	7	M	T	AURI	Normal flora
ARI-2041	2013-09-06	0	M	N	AURI	Normal flora
ARI-2042	2013-09-06	1	M	T	AURI	Normal flora
ARI-2043	2013-09-09	4	M	T	AURI	Normal flora
ARI-2044	2013-09-09	5	M	T	AURI	Normal flora
ARI-2045	2013-09-09	5	F	T	AURI	Normal flora
ARI-2046	2013-09-09	3	M	T	AURI	Normal flora
ARI-2047	2013-09-09	4	M	T	AURI	Normal flora
ARI-2048	2013-09-10	0	F	N	ALRI	S. pneumoniae, H. Influenzae
ARI-2049	2013-09-10	5	M	T	AURI	Normal flora
ARI-2050	2013-09-10	4	M	T	AURI	Normal flora
ARI-2051	2013-09-10	9	F	T	AURI	Normal flora
ARI-2052	2013-09-10	0	F	N	CONTROL	Normal flora
ARI-2053	2013-09-11	1	M	T	CONTROL	Normal flora
ARI-2054	2013-09-11	0	M	N	ALRI	Normal flora
ARI-2055	2013-09-11	2	M	T	AURI	Normal flora
ARI-2056	2013-09-11	4	M	T	AURI	Normal flora
ARI-2057	2013-09-11	0	M	N	AURI	Normal flora
ARI-2058	2013-09-12	5	M	T	AURI	Normal flora
ARI-2059	2013-09-12	1	M	T	AURI	Normal flora
ARI-2060	2013-09-12	5	F	T	AURI	Normal flora
ARI-2061	2013-09-12	2	F	T	AURI	Normal flora
ARI-2062	2013-09-12	8	F	T	AURI	Normal flora
ARI-2063	2013-09-13	1	F	T	AURI	Normal flora
ARI-2064	2013-09-13	3	M	T	AURI	Normal flora
ARI-2065	2013-09-13	5	F	T	AURI	Normal flora
ARI-2066	2013-09-13	7	F	T	AURI	Normal flora
ARI-2067	2013-09-13	1	M	T	AURI	Normal flora
ARI-2068	2013-09-16	8	M	T	AURI	Normal flora
ARI-2069	2013-09-16	3	F	T	AURI	Normal flora
ARI-2070	2013-09-16	2	F	T	AURI	Normal flora
ARI-2071	2013-09-16	4	M	T	AURI	Normal flora
ARI-2072	2013-09-16	0	M	N	AURI	S. pneumoniae
ARI-2073	2013-09-17	6	M	T	ALRI	Normal flora
ARI-2074	2013-09-17	9	M	T	CONTROL	Normal flora
ARI-2075	2013-09-17	1	M	T	CONTROL	Normal flora
ARI-2076	2013-09-17	2	F	T	ALRI	Normal flora
ARI-2077	2013-09-17	2	M	T	ALRI	Normal flora
ARI-2078	2013-09-17	2	M	T	ALRI	Normal flora
ARI-2079	2013-09-18	0	M	N	ALRI	S. pneumoniae, H. influenzae
ARI-2080	2013-09-18	5	F	T	AURI	Normal flora
ARI-2081	2013-09-18	0	M	N	ALRI	Normal flora
ARI-2082	2013-09-18	0	F	N	CONTROL	Normal flora
ARI-2083	2013-09-18	1	M	T	CONTROL	Normal flora
ARI-2084	2013-09-19	1	F	T	CONTROL	Normal flora
ARI-2085	2013-09-19	0	F	N	ALRI	S. pneumoniae
ARI-2086	2013-09-19	6	M	T	AURI	Normal flora
ARI-2087	2013-09-19	4	F	T	AURI	Normal flora
ARI-2088	2013-09-19	0	F	N	AURI	S. pneumoniae, H. influenzae
ARI-2089	2013-09-20	5	M	T	AURI	Normal flora
ARI-2090	2013-09-20	3	M	T	ALRI	Normal flora
ARI-2091	2013-09-20	1	M	T	AURI	Normal flora
ARI-2092	2013-09-20	3	M	T	AURI	Normal flora
ARI-2093	2013-09-20	4	F	T	CONTROL	Normal flora
ARI-2094	2013-09-23	3	M	T	AURI	Normal flora
ARI-2095	2013-09-23	0	F	N	AURI	Normal flora
ARI-2096	2013-09-23	1	M	T	AURI	Normal flora
ARI-2097	2013-09-23	7	M	T	AURI	Normal flora
ARI-2098	2013-09-23	7	M	T	AURI	Normal flora
ARI-2099	2013-09-24	0	F	N	ALRI	Normal flora
ARI-2100	2013-09-24	1	F	T	CONTROL	Normal flora
ARI-2101	2013-09-24	9	M	T	AURI	Normal flora
ARI-2102	2013-09-24	0	F	N	AURI	Normal flora
ARI-2103	2013-09-24	3	F	T	AURI	Normal flora
ARI-2104	2013-09-24	8	M	T	AURI	Normal flora
ARI-2105	2013-09-25	9	M	T	AURI	Normal flora
ARI-2106	2013-09-25	1	F	T	AURI	Normal flora
ARI-2107	2013-09-25	4	F	T	AURI	Normal flora
ARI-2108	2013-09-25	7	M	T	AURI	Normal flora
ARI-2109	2013-09-25	4	F	T	AURI	Normal flora
ARI-2110	2013-09-26	7	F	T	ALRI	Normal flora
ARI-2111	2013-09-26	9	F	T	CONTROL	Normal flora
ARI-2112	2013-09-26	2	M	T	AURI	Normal flora
ARI-2113	2013-09-26	5	F	T	AURI	Normal flora
ARI-2114	2013-09-26	0	F	N	AURI	Normal flora
ARI-2115	2013-09-27	1	M	N	ALRI	Normal flora
ARI-2116	2013-09-27	9	M	T	AURI	Normal flora
ARI-2117	2013-09-27	1	M	T	CONTROL	Normal flora
ARI-2118	2013-09-27	6	M	T	AURI	Normal flora
ARI-2119	2013-09-27	5	M	T	AURI	Normal flora
ARI-2120	2013-09-30	6	M	T	AURI	Normal flora
ARI-2121	2013-09-30	3	M	T	AURI	Normal flora
ARI-2122	2013-09-30	0	M	N	AURI	Normal flora
ARI-2123	2013-09-30	3	F	T	AURI	Normal flora
ARI-2124	2013-09-30	2	F	T	AURI	Normal flora
ARI-2125	2013-10-01	1	M	N	ALRI	Normal flora
ARI-2126	2013-10-01	5	M	T	ALRI	Normal flora
ARI-2127	2013-10-01	3	F	T	ALRI	Normal flora
ARI-2128	2013-10-01	4	M	T	AURI	Normal flora
ARI-2129	2013-10-01	1	F	T	CONTROL	Normal flora
ARI-2130	2013-10-01	4	M	T	CONTROL	Normal flora
ARI-2131	2013-10-01	4	F	T	AURI	Normal flora
ARI-2132	2013-10-02	1	F	T	CONTROL	Normal flora
ARI-2133	2013-10-02	2	M	T	AURI	Normal flora
ARI-2134	2013-10-02	6	M	T	AURI	S. pneumoniae
ARI-2135	2013-10-02	0	M	N	AURI	Normal flora
ARI-2136	2013-10-02	2	F	T	ALRI	Normal flora
ARI-2137	2013-10-03	1	M	T	ALRI	Normal flora
ARI-2138	2013-10-03	1	M	T	CONTROL	Normal flora
ARI-2139	2013-10-03	5	M	T	ALRI	Normal flora
ARI-2140	2013-10-03	9	F	T	AURI	Normal flora
ARI-2141	2013-10-03	5	F	T	CONTROL	Normal flora
ARI-2142	2013-10-04	1	M	T	CONTROL	Normal flora
ARI-2143	2013-10-04	0	M	N	ALRI	Normal flora
ARI-2144	2013-10-04	3	F	T	AURI	Normal flora
ARI-2145	2013-10-04	5	F	T	AURI	Normal flora
ARI-2146	2013-10-04	5	F	T	AURI	Normal flora
ARI-2147	2013-10-07	2	M	T	AURI	Normal flora
ARI-2148	2013-10-07	5	M	T	AURI	Normal flora
ARI-2149	2013-10-07	5	M	T	AURI	Normal flora
ARI-2150	2013-10-07	2	M	T	AURI	Normal flora
ARI-2151	2013-10-07	0	M	N	AURI	Normal flora
ARI-2152	2013-10-08	9	M	T	AURI	Normal flora
ARI-2153	2013-10-08	3	F	T	AURI	Normal flora
ARI-2154	2013-10-08	4	F	T	AURI	Normal flora
ARI-2155	2013-10-08	5	M	T	CONTROL	Normal flora
ARI-2156	2013-10-08	7	M	T	ALRI	Normal flora
ARI-2157	2013-10-08	3	F	T	ALRI	Normal flora
ARI-2158	2013-10-09	5	M	T	AURI	Normal flora
ARI-2159	2013-10-09	4	F	T	CONTROL	Normal flora
ARI-2160	2013-10-09	2	F	T	ALRI	Normal flora
ARI-2161	2013-10-09	1	M	N	ALRI	Normal flora
ARI-2162	2013-10-09	0	F	N	CONTROL	Normal flora
ARI-2163	2013-10-10	1	F	T	ALRI	Normal flora
ARI-2164	2013-10-10	1	M	N	ALRI	H. influenzae
ARI-2165	2013-10-10	3	M	T	ALRI	Normal flora
ARI-2166	2013-10-10	1	M	T	CONTROL	Normal flora
ARI-2167	2013-10-10	1	F	T	CONTROL	Normal flora
ARI-2168	2013-10-10	0	F	N	CONTROL	Normal flora
ARI-2169	2013-10-10	4	F	T	CONTROL	Normal flora
ARI-2170	2013-10-10	1	M	N	ALRI	Normal flora
ARI-2171	2013-10-11	9	M	T	AURI	Normal flora
ARI-2172	2013-10-11	0	M	N	AURI	Normal flora
ARI-2173	2013-10-11	4	M	T	AURI	Normal flora
ARI-2174	2013-10-11	1	M	T	CONTROL	Normal flora
ARI-2175	2013-10-11	1	M	T	CONTROL	Normal flora
ARI-2176	2013-10-11	1	M	T	ALRI	Normal flora
ARI-2177	2013-10-11	0	M	N	ALRI	Normal flora
ARI-2178	2013-10-14	1	M	T	AURI	Normal flora
ARI-2179	2013-10-14	8	M	T	AURI	Normal flora
ARI-2180	2013-10-14	2	F	T	AURI	Normal flora
ARI-2181	2013-10-14	4	M	T	AURI	Normal flora
ARI-2182	2013-10-14	1	F	T	AURI	Normal flora
ARI-2183	2013-10-15	7	F	T	ALRI	S. pneumoniae
ARI-2184	2013-10-15	1	M	T	ALRI	Normal flora
ARI-2185	2013-10-15	0	F	N	CONTROL	Normal flora
ARI-2186	2013-10-15	8	M	T	CONTROL	Normal flora
ARI-2187	2013-10-15	2	M	T	ALRI	Normal flora
ARI-2188	2013-10-18	4	F	T	ALRI	Normal flora
ARI-2189	2013-10-18	3	M	T	ALRI	Normal flora
ARI-2190	2013-10-18	5	M	T	AURI	Normal flora
ARI-2191	2013-10-18	4	M	T	CONTROL	Normal flora
ARI-2192	2013-10-18	3	M	T	CONTROL	Normal flora
ARI-2193	2013-10-21	5	M	T	CONTROL	Normal flora
ARI-2194	2013-10-21	5	M	T	ALRI	Normal flora
ARI-2195	2013-10-21	5	F	T	AURI	Normal flora
ARI-2196	2013-10-21	6	F	T	AURI	Normal flora
ARI-2197	2013-10-21	9	M	T	AURI	Normal flora
ARI-2198	2013-10-22	0	M	N	CONTROL	Normal flora
ARI-2199	2013-10-22	0	M	N	ALRI	Normal flora
ARI-2200	2013-10-22	4	M	T	ALRI	Normal flora
ARI-2201	2013-10-22	9	M	T	CONTROL	Normal flora
ARI-2202	2013-10-22	0	M	N	CONTROL	Normal flora
ARI-2203	2013-10-22	4	M	T	ALRI	Normal flora
ARI-2204	2013-10-22	1	M	T	ALRI	Normal flora
ARI-2205	2013-10-22	6	F	T	ALRI	Normal flora
ARI-2206	2013-10-22	2	F	T	CONTROL	Normal flora
ARI-2207	2013-10-22	3	M	T	CONTROL	Normal flora
ARI-2208	2013-10-23	2	F	T	ALRI	Normal flora
ARI-2209	2013-10-23	0	F	N	ALRI	S. pneumoniae
ARI-2210	2013-10-23	4	F	T	ALRI	Normal flora
ARI-2211	2013-10-23	1	M	T	CONTROL	Normal flora
ARI-2212	2013-10-23	0	F	N	CONTROL	S. pneumoniae
ARI-2213	2013-10-23	4	M	T	CONTROL	Normal flora
ARI-2214	2013-10-23	2	M	T	CONTROL	Normal flora
ARI-2215	2013-10-23	0	M	N	ALRI	S. pneumoniae
ARI-2216	2013-10-24	1	F	T	CONTROL	Normal flora
ARI-2217	2013-10-24	3	F	T	ALRI	Normal flora
ARI-2218	2013-10-24	0	M	N	ALRI	Normal flora
ARI-2219	2013-10-24	3	M	T	CONTROL	Normal flora
ARI-2220	2013-10-24	3	M	T	AURI	Normal flora
ARI-2221	2013-10-25	2	F	T	CONTROL	Normal flora
ARI-2222	2013-10-25	4	M	T	CONTROL	Normal flora
ARI-2223	2013-10-25	2	M	T	CONTROL	Normal flora
ARI-2224	2013-10-25	4	M	T	AURI	Normal flora
ARI-2225	2013-10-25	2	F	T	ALRI	Normal flora
ARI-2226	2013-10-25	4	F	T	ALRI	Normal flora
ARI-2227	2013-10-25	4	M	T	ALRI	Normal flora
ARI-2228	2013-10-28	3	F	T	ALRI	Normal flora
ARI-2229	2013-10-28	6	F	T	AURI	Normal flora
ARI-2230	2013-10-28	3	M	T	CONTROL	Normal flora
ARI-2231	2013-10-28	1	F	T	CONTROL	Normal flora
ARI-2232	2013-10-28	0	M	N	ALRI	Normal flora
ARI-2233	2013-10-29	0	M	N	ALRI	S. pneumoniae
ARI-2234	2013-10-29	1	M	T	ALRI	Normal flora
ARI-2235	2013-10-29	0	M	N	CONTROL	Normal flora
ARI-2236	2013-10-29	5	F	T	AURI	Normal flora
ARI-2237	2013-10-29	9	F	T	AURI	Normal flora
ARI-2238	2013-10-29	1	F	T	CONTROL	Normal flora
ARI-2239	2013-10-29	2	M	T	ALRI	Normal flora
ARI-2240	2013-10-30	2	F	T	CONTROL	Normal flora
ARI-2241	2013-10-30	6	M	T	AURI	Normal flora
ARI-2242	2013-10-30	1	M	T	ALRI	Normal flora
ARI-2243	2013-10-30	4	M	T	AURI	Normal flora
ARI-2244	2013-10-30	3	M	T	AURI	Normal flora
ARI-2245	2013-10-30	1	F	T	AURI	S. pneumoniae
ARI-2246	2013-10-30	4	M	T	AURI	Normal flora
ARI-2247	2013-10-30	1	F	T	AURI	Normal flora
ARI-2248	2013-10-30	8	F	T	AURI	Normal flora
ARI-2249	2013-10-30	9	M	T	AURI	Normal flora
ARI-2250	2013-10-30	2	M	T	AURI	Normal flora
ARI-2251	2013-10-30	6	M	T	AURI	Normal flora
ARI-2252	2013-10-30	9	F	T	AURI	Normal flora
ARI-2253	2013-10-30	1	M	T	CONTROL	Normal flora
ARI-2254	2013-10-30	1	F	T	ALRI	Normal flora
ARI-2255	2013-10-31	1	F	T	CONTROL	Normal flora
ARI-2256	2013-10-31	0	F	N	CONTROL	Normal flora
ARI-2257	2013-10-31	1	M	T	CONTROL	Normal flora
ARI-2258	2013-10-31	1	M	T	CONTROL	Normal flora
ARI-2259	2013-10-31	0	F	N	ALRI	Normal flora
ARI-2260	2013-10-31	1	M	T	AURI	Normal flora
ARI-2261	2013-10-31	3	F	T	AURI	Normal flora
ARI-2262	2013-10-31	1	M	T	AURI	Normal flora
ARI-2263	2013-10-31	5	M	T	AURI	Normal flora
ARI-2264	2013-10-31	3	F	T	AURI	Normal flora
ARI-2265	2013-10-31	1	F	T	AURI	Normal flora
ARI-2266	2013-10-31	0	F	N	AURI	Normal flora
ARI-2267	2013-10-31	0	M	N	ALRI	Normal flora
ARI-2268	2013-10-31	1	F	T	ALRI	Normal flora
ARI-2269	2013-10-31	3	M	N	ALRI	Normal flora
ARI-2270	2013-11-01	0	F	N	CONTROL	Normal flora
ARI-2271	2013-11-01	9	F	T	AURI	Normal flora
ARI-2272	2013-11-01	9	M	T	AURI	Normal flora
ARI-2273	2013-11-01	7	F	T	AURI	Normal flora
ARI-2274	2013-11-01	0	M	N	AURI	Normal flora
ARI-2275	2013-11-01	2	M	T	AURI	Normal flora
ARI-2276	2013-11-01	7	F	T	AURI	Normal flora
ARI-2277	2013-11-01	7	F	T	AURI	Normal flora
ARI-2278	2013-11-01	0	F	N	ALRI	Normal flora
ARI-2279	2013-11-04	1	M	T	ALRI	Normal flora
ARI-2280	2013-11-04	1	M	N	CONTROL	S. pneumoniae
ARI-2281	2013-11-04	1	F	T	AURI	Normal flora
ARI-2282	2013-11-04	2	M	T	AURI	Normal flora
ARI-2283	2013-11-04	2	M	T	AURI	Normal flora
ARI-2284	2013-11-04	4	M	T	AURI	Normal flora
ARI-2285	2013-11-04	4	M	T	AURI	Normal flora
ARI-2286	2013-11-04	6	F	T	AURI	Normal flora
ARI-2287	2013-11-04	8	M	T	AURI	Normal flora
ARI-2288	2013-11-04	4	F	T	AURI	Normal flora
ARI-2289	2013-11-04	8	F	T	AURI	Normal flora
ARI-2290	2013-11-04	5	M	T	AURI	Normal flora
ARI-2291	2013-11-04	4	M	T	AURI	Normal flora
ARI-2292	2013-11-05	1	M	T	ALRI	Normal flora
ARI-2293	2013-11-05	1	F	T	CONTROL	Normal flora
ARI-2294	2013-11-05	0	F	N	AURI	S. pneumoniae
ARI-2295	2013-11-05	3	M	T	AURI	Normal flora
ARI-2296	2013-11-05	2	M	T	AURI	Normal flora
ARI-2297	2013-11-05	4	F	T	AURI	S. pneumoniae
ARI-2298	2013-11-05	3	F	T	AURI	Normal flora
ARI-2299	2013-11-05	0	F	N	AURI	S. pneumoniae
ARI-2300	2013-11-05	8	M	T	AURI	Normal flora
ARI-2301	2013-11-05	9	M	T	AURI	Normal flora
ARI-2302	2013-11-05	9	M	T	AURI	Normal flora
ARI-2303	2013-11-05	7	M	T	AURI	Normal flora
ARI-2304	2013-11-05	2	M	T	ALRI	Normal flora
ARI-2305	2013-11-06	2	F	T	AURI	Normal flora
ARI-2306	2013-11-06	5	F	T	AURI	Normal flora
ARI-2307	2013-11-06	3	M	T	AURI	Normal flora
ARI-2308	2013-11-06	3	F	T	AURI	Normal flora
ARI-2309	2013-11-06	2	F	T	AURI	Normal flora
ARI-2310	2013-11-06	6	M	T	AURI	Normal flora
ARI-2311	2013-11-06	2	M	T	AURI	Normal flora
ARI-2312	2013-11-06	4	M	T	AURI	Normal flora
ARI-2313	2013-11-06	0	M	N	CONTROL	Normal flora
ARI-2314	2013-11-06	1	M	N	ALRI	Normal flora
ARI-2315	2013-11-06	3	F	T	ALRI	Normal flora
ARI-2316	2013-11-06	4	F	T	CONTROL	Normal flora
ARI-2317	2013-11-06	4	M	T	AURI	Normal flora
ARI-2318	2013-11-07	0	M	N	AURI	Normal flora
ARI-2319	2013-11-07	4	M	T	AURI	Normal flora
ARI-2320	2013-11-07	5	M	T	AURI	Normal flora
ARI-2321	2013-11-07	0	F	N	AURI	Normal flora
ARI-2322	2013-11-07	0	F	N	AURI	Normal flora
ARI-2323	2013-11-07	5	F	T	AURI	Normal flora
ARI-2324	2013-11-07	2	M	T	AURI	Normal flora
ARI-2325	2013-11-07	4	M	T	AURI	Normal flora
ARI-2326	2013-11-07	5	F	T	AURI	Normal flora
ARI-2327	2013-11-07	4	F	T	AURI	Normal flora
ARI-2328	2013-11-07	1	F	N	AURI	S. pneumoniae
ARI-2329	2013-11-07	1	F	T	CONTROL	Normal flora
ARI-2330	2013-11-07	1	F	T	CONTROL	Normal flora
ARI-2331	2013-11-07	0	F	N	ALRI	S. pneumoniae
ARI-2332	2013-11-08	1	F	N	CONTROL	Normal flora
ARI-2333	2013-11-08	5	M	T	AURI	Normal flora
ARI-2334	2013-11-08	8	F	T	AURI	Normal flora
ARI-2335	2013-11-08	5	M	T	AURI	Normal flora
ARI-2336	2013-11-08	3	M	T	AURI	Normal flora
ARI-2337	2013-11-08	8	M	T	AURI	Normal flora
ARI-2338	2013-11-08	3	F	T	AURI	Normal flora
ARI-2339	2013-11-08	8	M	T	AURI	Normal flora
ARI-2340	2013-11-08	0	M	N	AURI	Normal flora
ARI-2341	2013-11-08	1	F	T	AURI	Normal flora
ARI-2342	2013-11-08	2	M	T	AURI	Normal flora
ARI-2343	2013-11-08	7	M	T	AURI	Normal flora
ARI-2344	2013-11-08	1	M	T	ALRI	Normal flora
ARI-2345	2013-11-11	3	F	T	AURI	Normal flora
ARI-2346	2013-11-11	4	F	T	AURI	Normal flora
ARI-2347	2013-11-11	5	M	T	AURI	Normal flora
ARI-2348	2013-11-11	9	F	T	AURI	Normal flora
ARI-2349	2013-11-11	1	M	T	AURI	Normal flora
ARI-2350	2013-11-11	5	M	T	AURI	Normal flora
ARI-2351	2013-11-11	2	M	T	AURI	Normal flora
ARI-2352	2013-11-11	1	M	T	AURI	Normal flora
ARI-2353	2013-11-11	5	F	T	AURI	Normal flora
ARI-2354	2013-11-12	1	M	T	ALRI	Normal flora
ARI-2355	2013-11-12	0	M	N	ALRI	Normal flora
ARI-2356	2013-11-12	0	F	N	ALRI	Normal flora
ARI-2357	2013-11-12	6	M	T	CONTROL	Normal flora
ARI-2358	2013-11-12	3	M	T	AURI	Normal flora
ARI-2359	2013-11-12	2	M	T	AURI	Normal flora
ARI-2360	2013-11-12	7	M	T	AURI	Normal flora
ARI-2361	2013-11-12	6	M	T	AURI	Normal flora
ARI-2362	2013-11-12	3	M	T	AURI	Normal flora
ARI-2363	2013-11-12	0	M	N	AURI	Normal flora
ARI-2364	2013-11-12	2	M	T	AURI	Normal flora
ARI-2365	2013-11-12	1	F	T	AURI	Normal flora
ARI-2366	2013-11-12	3	M	T	AURI	Normal flora
ARI-2367	2013-11-12	2	F	T	AURI	Normal flora
ARI-2368	2013-11-12	1	F	T	AURI	Normal flora
ARI-2369	2013-11-12	1	F	T	AURI	Normal flora
ARI-2370	2013-11-12	3	M	T	AURI	Normal flora
ARI-2371	2013-11-12	0	F	N	AURI	Normal flora
ARI-2372	2013-11-12	7	F	T	ALRI	Normal flora
ARI-2373	2013-11-13	2	F	T	AURI	Normal flora
ARI-2374	2013-11-13	1	F	N	AURI	Normal flora
ARI-2375	2013-11-13	1	M	T	AURI	Normal flora
ARI-2376	2013-11-13	2	M	T	AURI	Normal flora
ARI-2377	2013-11-13	5	F	T	AURI	Normal flora
ARI-2378	2013-11-13	6	M	T	AURI	Normal flora
ARI-2379	2013-11-13	5	F	T	AURI	Normal flora
ARI-2380	2013-11-13	2	M	T	AURI	Normal flora
ARI-2381	2013-11-13	1	M	T	AURI	Normal flora
ARI-2382	2013-11-13	5	F	T	AURI	Normal flora
ARI-2383	2013-11-13	1	F	T	CONTROL	Normal flora
ARI-2384	2013-11-13	0	M	T	ALRI	Normal flora
ARI-2385	2013-11-13	6	M	T	AURI	Normal flora
ARI-2386	2013-11-14	7	M	T	CONTROL	Normal flora
ARI-2387	2013-11-14	5	M	T	AURI	Normal flora
ARI-2388	2013-11-14	0	F	N	AURI	Normal flora
ARI-2389	2013-11-14	2	F	T	AURI	Normal flora
ARI-2390	2013-11-14	7	F	T	AURI	Normal flora
ARI-2391	2013-11-14	1	F	N	AURI	Normal flora
ARI-2392	2013-11-14	0	F	N	AURI	Normal flora
ARI-2393	2013-11-14	5	M	T	AURI	Normal flora
ARI-2394	2013-11-14	2	M	T	AURI	Normal flora
ARI-2395	2013-11-14	4	F	T	AURI	Normal flora
ARI-2396	2013-11-14	1	F	T	ALRI	Normal flora
ARI-2397	2013-11-14	2	M	T	ALRI	Normal flora
ARI-2398	2013-11-14	2	M	T	CONTROL	Normal flora
ARI-2399	2013-11-14	7	F	T	ALRI	Normal flora
ARI-2400	2013-11-14	0	M	N	ALRI	Normal flora
ARI-2401	2013-11-14	0	F	N	CONTROL	Normal flora
ARI-2402	2013-11-15	3	F	T	AURI	Normal flora
ARI-2403	2013-11-15	2	F	T	AURI	Normal flora
ARI-2404	2013-11-15	0	M	N	AURI	Normal flora
ARI-2405	2013-11-15	0	F	N	AURI	Normal flora
ARI-2406	2013-11-15	2	F	T	AURI	Normal flora
ARI-2407	2013-11-15	4	M	T	AURI	Normal flora
ARI-2408	2013-11-15	0	M	N	AURI	Normal flora
ARI-2409	2013-11-15	3	F	T	AURI	Normal flora
ARI-2410	2013-11-15	8	M	T	AURI	Normal flora
ARI-2411	2013-11-15	1	M	N	AURI	Normal flora
ARI-2412	2013-11-15	1	M	T	AURI	Normal flora
ARI-2413	2013-11-15	9	F	T	AURI	Normal flora
ARI-2414	2013-11-18	9	M	T	AURI	Normal flora
ARI-2415	2013-11-18	9	F	T	AURI	Normal flora
ARI-2416	2013-11-18	3	M	T	AURI	Normal flora
ARI-2417	2013-11-18	4	F	T	AURI	Normal flora
ARI-2418	2013-11-18	5	M	T	AURI	Normal flora
ARI-2419	2013-11-18	6	M	T	AURI	Normal flora
ARI-2420	2013-11-18	7	M	T	AURI	Normal flora
ARI-2421	2013-11-18	2	F	T	AURI	Normal flora
ARI-2422	2013-11-18	3	F	T	AURI	Normal flora
ARI-2423	2013-11-18	3	F	T	AURI	Normal flora
ARI-2424	2013-11-18	1	M	T	AURI	Normal flora
ARI-2425	2013-11-18	4	M	T	AURI	Normal flora
ARI-2426	2013-11-18	2	M	T	AURI	Normal flora
ARI-2427	2013-11-18	0	M	N	AURI	S. pneumoniae
ARI-2428	2013-11-18	5	F	T	AURI	Normal flora
ARI-2429	2013-11-18	0	F	N	AURI	S. pneumoniae
ARI-2430	2013-11-18	1	M	T	AURI	Normal flora
ARI-2431	2013-11-19	2	F	T	ALRI	Normal flora
ARI-2432	2013-11-19	3	F	T	ALRI	Normal flora
ARI-2433	2013-11-19	7	F	T	ALRI	Normal flora
ARI-2434	2013-11-19	5	F	T	AURI	Normal flora
ARI-2435	2013-11-19	6	F	T	AURI	Normal flora
ARI-2436	2013-11-19	4	M	T	AURI	Normal flora
ARI-2437	2013-11-19	9	F	T	AURI	Normal flora
ARI-2438	2013-11-19	3	M	T	AURI	Normal flora
ARI-2439	2013-11-19	0	F	N	AURI	Normal flora
ARI-2440	2013-11-19	1	F	T	AURI	Normal flora
ARI-2441	2013-11-19	4	F	T	AURI	Normal flora
ARI-2442	2013-11-19	9	F	T	AURI	Normal flora
ARI-2443	2013-11-19	5	M	T	AURI	Normal flora
ARI-2444	2013-11-19	2	M	T	AURI	Normal flora
ARI-2445	2013-11-19	1	F	N	AURI	Normal flora
ARI-2446	2013-11-19	0	F	N	AURI	S. pneumoniae
ARI-2447	2013-11-19	5	F	T	AURI	Normal flora
ARI-2448	2013-11-19	2	F	T	AURI	Normal flora
ARI-2449	2013-11-19	9	M	T	CONTROL	Normal flora
ARI-2450	2013-11-19	3	M	T	CONTROL	Normal flora
ARI-2451	2013-11-20	8	M	T	AURI	Normal flora
ARI-2452	2013-11-20	0	M	N	ALRI	Normal flora
ARI-2453	2013-11-20	1	F	T	CONTROL	Normal flora
ARI-2454	2013-11-20	2	M	T	AURI	Normal flora
ARI-2455	2013-11-20	2	M	T	AURI	Normal flora
ARI-2456	2013-11-20	0	M	N	AURI	S. pneumoniae
ARI-2457	2013-11-20	2	F	T	AURI	Normal flora
ARI-2458	2013-11-20	1	M	T	AURI	Normal flora
ARI-2459	2013-11-20	1	F	T	AURI	Normal flora
ARI-2460	2013-11-20	6	F	T	AURI	Normal flora
ARI-2461	2013-11-20	2	F	T	AURI	Normal flora
ARI-2462	2013-11-20	0	M	N	AURI	Normal flora
ARI-2463	2013-11-20	2	M	T	AURI	Normal flora
ARI-2464	2013-11-21	3	M	T	ALRI	Normal flora
ARI-2465	2013-11-21	1	M	T	ALRI	Normal flora
ARI-2466	2013-11-21	2	M	T	ALRI	Normal flora
ARI-2467	2013-11-21	1	M	N	CONTROL	Normal flora
ARI-2468	2013-11-21	5	M	T	AURI	Normal flora
ARI-2469	2013-11-21	3	M	T	AURI	Normal flora
ARI-2470	2013-11-21	3	M	T	AURI	Normal flora
ARI-2471	2013-11-21	5	F	T	AURI	Normal flora
ARI-2472	2013-11-21	1	F	T	AURI	Normal flora
ARI-2473	2013-11-21	6	F	T	AURI	Normal flora
ARI-2474	2013-11-21	8	F	T	AURI	Normal flora
ARI-2475	2013-11-21	6	F	T	AURI	Normal flora
ARI-2476	2013-11-21	1	M	T	ALRI	Normal flora
ARI-2477	2013-11-21	2	M	T	AURI	Normal flora
ARI-2478	2013-11-21	1	M	T	AURI	Normal flora
ARI-2479	2013-11-21	8	M	T	AURI	Normal flora
ARI-2480	2013-11-21	8	F	T	AURI	Normal flora
ARI-2481	2013-11-22	7	M	T	AURI	Normal flora
ARI-2482	2013-11-22	4	M	T	AURI	Normal flora
ARI-2483	2013-11-22	1	F	T	AURI	Normal flora
ARI-2484	2013-11-22	5	F	T	AURI	Normal flora
ARI-2485	2013-11-22	4	M	T	AURI	Normal flora
ARI-2486	2013-11-22	2	M	T	AURI	Normal flora
ARI-2487	2013-11-22	1	M	T	AURI	Normal flora
ARI-2488	2013-11-22	5	M	T	AURI	Normal flora
ARI-2489	2013-11-25	0	F	N	CONTROL	S. pneumoniae
ARI-2490	2013-11-25	0	F	N	AURI	S. pneumoniae
ARI-2491	2013-11-25	4	F	T	AURI	Normal flora
ARI-2492	2013-11-25	8	M	T	AURI	Normal flora
ARI-2493	2013-11-25	6	M	T	AURI	Normal flora
ARI-2494	2013-11-25	0	F	N	AURI	Normal flora
ARI-2495	2013-11-25	2	M	T	AURI	Normal flora
ARI-2496	2013-11-25	7	M	T	AURI	S. pneumoniae
ARI-2497	2013-11-25	8	M	T	AURI	Normal flora
ARI-2498	2013-11-25	3	F	T	AURI	Normal flora
ARI-2499	2013-11-25	2	F	T	AURI	Normal flora
ARI-2500	2013-11-25	1	F	T	AURI	Normal flora
ARI-2501	2013-11-25	2	F	T	AURI	Normal flora
ARI-2502	2013-11-25	0	F	N	AURI	Normal flora
ARI-2503	2013-11-25	6	M	T	AURI	Normal flora
ARI-2504	2013-11-25	3	M	T	ALRI	Normal flora
[truncated: 2,349 more rows]

## Sheet: Sheet2
LAB_ID	Age(yrs)	SEX	Case/Control	Result	Serotypes	Oxacillin	Penicillin	Levofloxacin	Vancomycin	chloramphenicol	Erythromycin	Co-trimox	Ceftriaxone
ARI-0212	0	M	ALRI	S. pneumoniae	1	S	S	S	S	S	S	R	S
ARI-0304	1	M	ALRI	S. pneumoniae	15B	S	S	S	S	S	S	R	S
ARI-0373	2	M	ALRI	S. pneumoniae	15B	S	S	S	S	S	S	R	S
ARI-0375	2	M	ALRI	S. pneumoniae	18C/F	S	S	S	S	S	S	R	S
ARI-0377	1	F	ALRI	S. pneumoniae	15A	S	S	S	S	S	S	R	S
ARI-0394	9	M	ALRI	S. pneumoniae	NT	S	S	S	S	S	I	R	S
ARI-0397	4	F	ALRI	S. pneumoniae	23F	S	S	S	S	S	R	R	S
ARI-0399	3	F	ALRI	S. pneumoniae	6B/C	S	S	S	S	S	S	R	S
ARI-0460	0	M	ALRI	S. pneumoniae	23F	S	S	S	S	S	R	R	S
ARI-0475	4	M	ALRI	S. pneumoniae	9V	S	S	S	S	S	S	R	S
ARI-1081	1	F	CONT.	S. pneumoniae	4	S	S	S	S	S	S	R	S
ARI-1114	1	M	ALRI	S. pneumoniae	9A/L	S	S	S	S	S	R	R	S
ARI-1116	1	M	ALRI	S. pneumoniae	34/47	S	S	S	S	S	S	R	S
ARI-1283	0	F	ALRI	S. pneumoniae	19A	S	S	S	S	S	S	R	S
ARI-1312	0	M	ALRI	S. pneumoniae	7F/A/B	S	S	I	S	S	R	R	S
ARI-1321	0	M	ALRI	S. pneumoniae	17A	S	S	S	S	S	S	R	S
ARI-1378	0	F	ALRI	S. pneumoniae	18A/B	S	S	S	S	S	S	R	S
ARI-1379	0	F	ALRI	S. pneumoniae	36	S	S	S	S	S	S	R	S
ARI-1413	1	F	ALRI	S. pneumoniae	NT	S	S	R	S	R	S	R	S
ARI-1418	0	F	ALRI	S. pneumoniae	6A	S	S	S	S	S	S	R	S
ARI-1431	7	M	ALRI	S. pneumoniae	NT	S	S	S	S	S	S	S	S
ARI-1444	2	M	AURI	S. pneumoniae	NT	R	I	S	S	S	S	R	S
ARI-1446	6	M	AURI	S. pneumoniae	33B/C/D	R	I	R	S	S	S	R	S
ARI-1450	0	M	AURI	S. pneumoniae	34/47	S	S	S	S	S	S	R	S
ARI-1452	0	F	CONT.	S. pneumoniae	14	S	S	S	S	S	S	R	S
ARI-1454	0	F	ALRI	S. pneumoniae	23F	S	S	S	S	S	S	R	S
ARI-1465	0	M	ALRI	S. pneumoniae	19B	S	S	S	S	S	S	R	S
ARI-1468	0	F	CONT.	S. pneumoniae	23B	S	S	S	S	S	S	I	S
ARI-1470	1	M	AURI	S. pneumoniae	6B/C	S	S	S	S	S	S	R	S
ARI-1493	0	F	CONT.	S. pneumoniae	22A	S	S	S	S	S	S	R	S
ARI-1495	0	F	ALRI	S. pneumoniae	23A	S	S	S	S	S	S	R	S
ARI-1498	0	F	AURI	S. pneumoniae	6A	S	S	S	S	S	S	R	S
ARI-1522	0	F	ALRI	S. pneumoniae	10A/B	S	S	S	S	S	S	R	S
ARI-1526	6	F	AURI	S. pneumoniae	16F	S	S	S	S	S	S	R	S
ARI-1546	0	F	AURI	S. pneumoniae, H. Influenza	35A/B/C	S	S	S	S	S	S	R	S
ARI-1553	0	F	AURI	S. pneumoniae	9A/L	S	S	S	S	S	S	R	S
ARI-1560	0	F	ALRI	S. pneumoniae	15C	S	S	S	S	S	S	R	S
ARI-1567	4	M	AURI	S. pneumoniae	34/47	S	S	S	S	S	S	R	S
ARI-1600	6	M	AURI	S. pneumoniae	33B/C/D	S	S	S	S	S	S	R	S
ARI-1606	0	M	AURI	S. pneumoniae	23F	S	S	S	S	S	S	R	S
ARI-1638	0	M	CONT.	S. pneumoniae	23F	S	S	S	S	S	S	R	S
ARI-1645	5	F	ALRI	S. pneumoniae	11A/C/D	R	I	S	S	S	I	R	S
ARI-1678	0	M	ALRI	S. pneumoniae	19A	S	S	S	S	S	S	R	S
ARI-1680	8	M	AURI	S. pneumoniae	9V	S	S	S	S	S	S	R	S
ARI-1701	0	M	AURI	S. pneumoniae	15B	S	S	S	S	S	S	R	S
ARI-1738	0	F	CONT.	S. pneumoniae	6B/C	S	S	S	S	S	S	I	S
ARI-1740	0	M	ALRI	S. pneumoniae	7F/A/B	S	S	S	S	S	R	R	S
ARI-1764	5	M	AURI	S. pneumoniae	6B/C	S	S	S	S	S	S	R	S
ARI-1766	0	M	AURI	S. pneumoniae	6A	S	S	S	S	S	S	R	S
ARI-1768	0	M	CONT.	S. pneumoniae	6A	S	S	S	S	S	S	R	S
ARI-1786	0	M	AURI	S. pneumoniae	10A/B	S	S	S	S	S	S	R	S
ARI-1796	0	M	AURI	S. pneumoniae	23F	S	S	S	S	S	S	R	S
ARI-1798	0	M	ALRI	S. pneumoniae	15B	S	S	S	S	S	S	R	S
ARI-1814	7	M	AURI	S. pneumoniae	35F	S	S	S	S	S	S	R	S
ARI-1836	0	F	ALRI	S. pneumoniae	35A/B/C	S	S	S	S	S	S	R	S
ARI-1872	7	F	AURI	S. pneumoniae	NT	S	S	S	S	S	S	R	S
ARI-1918	0	M	ALRI	S. pneumoniae	35A/B/C	S	S	S	S	S	S	R	S
ARI-1922	0	F	CONT.	S. pneumoniae	23F	S	S	S	S	S	S	R	S
ARI-1926	0	M	ALRI	S. pneumoniae	19A	S	S	S	S	S	S	R	S
ARI-1928	1	M	CONT.	S. pneumoniae	33B/C	S	S	S	S	S	S	R	S
ARI-1933	0	M	AURI	S. pneumoniae	10A/B	S	S	S	S	S	S	R	S
ARI-1939	7	M	AURI	S. pneumoniae	35A/B/C	S	S	S	S	S	S	R	S
ARI-1953	0	M	ALRI	S. pneumoniae	6B/C	S	S	S	S	S	S	R	S
ARI-1980	0	F	AURI	S. pneumoniae	23F	S	S	S	S	S	S	R	S
ARI-1991	0	M	AURI	S. pneumoniae	11A/C/D	S	S	S	S	S	S	R	S
ARI-2010	0	F	ALRI	S. pneumoniae	6B/C	S	S	S	S	S	S	R	S
ARI-2022	2	M	AURI	S. pneumoniae	15A	S	S	S	S	S	S	R	S
ARI-2048	0	F	ALRI	S. pneumoniae, H. Influenza	23F	S	S	S	S	S	S	I	S
ARI-2072	0	M	AURI	S. pneumoniae	23F	S	S	S	S	S	S	R	S
ARI-2079	0	M	ALRI	S. pneumoniae, H. Influenza	9A/L	S	S	S	S	S	S	R	S
ARI-2085	0	F	ALRI	S. pneumoniae	6B/C	S	S	S	S	S	I	S	S
ARI-2088	0	F	AURI	S. pneumoniae, H. Influenza	7F/A/B	S	S	S	S	S	R	S	S
ARI-2134	6	M	AURI	S. pneumoniae	9N	R	I	S	S	S	I	R	S
ARI-2183	7	F	ALRI	S. pneumoniae	NT	R	I	S	S	S	S	R	S
ARI-2209	0	F	ALRI	S. pneumoniae	16F	S	S	S	S	S	S	R	S
ARI-2212	0	F	CONT.	S. pneumoniae	19A	S	S	S	S	S	S	R	S
ARI-2215	0	M	ALRI	S. pneumoniae	22A	S	S	S	S	S	S	I	S
ARI-2233	0	M	ALRI	S. pneumoniae	21/39	S	S	S	S	S	S	R	S
ARI-2245	1	F	AURI	S. pneumoniae	19A	S	S	S	S	S	S	R	S
ARI-2280	1	M	CONT.	S. pneumoniae	23B	S	S	S	S	S	S	R	S
ARI-2294	0	F	AURI	S. pneumoniae	21/39	S	S	S	S	S	S	R	S
ARI-2297	4	F	AURI	S. pneumoniae	35A/B/C	S	S	S	S	S	S	R	S
ARI-2299	0	F	AURI	S. pneumoniae	14	R	I	S	S	S	S	R	S
ARI-2328	1	F	AURI	S. pneumoniae	19A	S	S	S	S	S	S	R	S
ARI-2331	0	F	ALRI	S. pneumoniae	23F	S	S	S	S	S	S	R	S
ARI-2427	0	M	AURI	S. pneumoniae	9V	S	S	S	S	S	S	R	S
ARI-2429	0	F	AURI	S. pneumoniae	10C/F	S	S	S	S	S	S	R	S
ARI-2446	0	F	AURI	S. pneumoniae	14	R	I	S	S	S	S	R	S
ARI-2456	0	M	AURI	S. pneumoniae	15B	S	S	S	S	S	S	R	S
ARI-2489	0	F	CONT.	S. pneumoniae	19F	S	S	S	S	S	S	R	S
ARI-2490	0	F	AURI	S. pneumoniae	9A/L	S	S	S	S	S	S	R	S
ARI-2496	7	M	AURI	S. pneumoniae	22A	S	S	S	S	S	S	S	S
ARI-2515	4	M	AURI	S. pneumoniae	11B/F	S	S	S	S	S	S	R	S
ARI-2521	0	M	AURI	S. pneumoniae	NT	S	S	S	S	S	S	R	S
ARI-2542	0	M	ALRI	S. pneumoniae	19A	S	S	S	S	S	S	R	S
ARI-2576	0	F	AURI	S. pneumoniae	10A/B	S	S	S	S	S	S	R	S
ARI-2586	0	F	ALRI	S. pneumoniae	19A	S	S	S	S	S	S	R	S
ARI-2588	0	M	ALRI	S. pneumoniae	11A/C/D	I	I	S	S	S	S	I	S
ARI-2589	0	F	AURI	S. pneumoniae	19F	S	S	S	S	S	S	R	S
ARI-2592	0	F	AURI	S. pneumoniae	19F	S	S	S	S	S	S	R	S
ARI-2599	8	M	AURI	S. pneumoniae	29	S	S	S	S	S	S	S	S
ARI-2602	0	F	AURI	S. pneumoniae	7F/A/B	S	S	S	S	S	R	R	S
ARI-2606	0	M	AURI	S. pneumoniae	20	S	S	S	S	S	S	R	S
ARI-2611	0	F	AURI	S. pneumoniae	11A/C/D	S	S	S	S	S	S	R	S
ARI-2612	0	M	AURI	S. pneumoniae	19F	S	S	S	S	S	S	R	S
ARI-2616	1	M	ALRI	S. pneumoniae	35A/B/C	S	S	S	S	S	S	R	S
ARI-2630	0	M	CONT.	S. pneumoniae	4	S	S	S	S	S	S	R	S
ARI-2631	0	M	AURI	S. pneumoniae	23A	S	S	S	S	S	S	R	S
ARI-2644	0	F	ALRI	S. pneumoniae	19F	S	S	S	S	S	S	R	S
ARI-2652	0	M	AURI	S. pneumoniae	35A/B/C	S	S	S	S	S	S	R	S
ARI-2657	3	F	AURI	S. pneumoniae	35F	S	S	S	S	S	S	R	S
ARI-2669	0	M	AURI	S. pneumoniae	6B/C	S	S	S	S	S	S	R	S
ARI-2694	0	M	CONT.	S. pneumoniae	19A	S	S	S	S	S	S	R	S
ARI-2700	2	F	AURI	S. pneumoniae	23F	S	S	S	S	S	S	R	S
ARI-2755	0	M	ALRI	S. pneumoniae, H. Influenza	19F	S	S	S	S	S	S	R	S
ARI-2779	0	F	AURI	S. pneumoniae	6B/C	R	I	S	S	S	S	S	S
ARI-2807	0	F	AURI	S. pneumoniae	19F	S	S	S	S	S	S	R	S
ARI-2824	0	M	AURI	S. pneumoniae	23A	S	S	S	S	S	S	R	S
ARI-2826	7	M	AURI	S. pneumoniae	17F	S	S	S	S	S	S	I	S
ARI-2849	0	F	AURI	S. pneumoniae	35A/B/C	S	S	S	S	S	S	R	S
ARI-2851	0	M	AURI	S. pneumoniae	19A	S	S	S	S	S	S	R	S
ARI-2852	0	F	AURI	S. pneumoniae	19F	S	S	S	S	S	S	S	S
ARI-2882	0	M	AURI	S. pneumoniae	14	S	S	S	S	S	S	R	S
ARI-2928	0	F	AURI	S. pneumoniae	19F	S	S	S	S	S	S	R	S
ARI-2957	0	M	ALRI	S. pneumoniae	19A	S	S	S	S	S	S	R	S
ARI-2977	0	F	CONT.	S. pneumoniae	23B	S	S	S	S	S	S	S	S
ARI-2979	0	M	AURI	S. pneumoniae	19F	S	S	S	S	S	R	I	S
ARI-2989	4	F	AURI	S. pneumoniae	19A	S	S	S	S	S	S	S	S
ARI-3006	0	M	AURI	S. pneumoniae	14	R	I	S	S	S	S	I	S
ARI-3017	0	M	AURI	S. pneumoniae	5	S	S	S	S	S	S	S	S
ARI-3020	8	M	AURI	S. pneumoniae	23A	R	I	S	S	S	S	R	S
ARI-3023	4	M	ALRI	S. pneumoniae	6B/C	S	S	S	S	S	S	R	S
ARI-3049	0	F	AURI	S. pneumoniae	14	R	I	S	S	S	S	R	S
ARI-3109	0	M	ALRI	S. pneumoniae	34/47	S	S	S	S	S	S	S	S
ARI-3127	0	M	AURI	S. pneumoniae	19A	R	I	S	S	S	S	R	S
ARI-3130	0	F	AURI	S. pneumoniae	6B/C	S	S	S	S	S	S	R	S
ARI-3150	0	M	AURI	S. pneumoniae	7F/A/B	R	I	S	S	S	R	R	S
ARI-3152	0	F	CONT.	S. pneumoniae	19F	S	S	S	S	S	S	R	S
ARI-3158	0	F	AURI	S. pneumoniae	1	S	S	S	S	S	S	R	S
ARI-3190	0	F	AURI	S. pneumoniae	15C	S	S	S	S	S	S	R	S
ARI-3195	0	M	AURI	S. pneumoniae	34/47	S	S	S	S	S	S	R	S
ARI-3202	0	F	ALRI	S. pneumoniae	6B/C	S	S	S	S	S	S	R	S
ARI-3216	0	M	ALRI	S. pneumoniae	11A/C/D	S	S	S	S	S	S	I	S
ARI-3225	0	M	AURI	S. pneumoniae	10C/F	S	S	S	S	S	S	R	S
ARI-3254	0	M	AURI	S. pneumoniae	19F	S	S	S	S	S	S	R	S
ARI-3278	1	F	AURI	S. pneumoniae	18A/B	S	S	S	S	S	S	R	S
ARI-3319	0	M	AURI	S. pneumoniae	9V	S	S	S	S	S	S	R	S
ARI-3352	8	M	AURI	S. pneumoniae	35F	S	S	S	S	S	S	R	S
ARI-3354	0	M	AURI	S. pneumoniae	6B/C	S	S	S	S	S	S	R	S
ARI-3358	0	F	AURI	S. pneumoniae	34/47	S	S	S	S	S	S	S	S
ARI-3390	0	F	AURI	S. pneumoniae	23A	R	I	S	S	S	S	R	S
ARI-3410	3	M	AURI	S. pneumoniae	19F	R	I	S	S	S	S	R	S
ARI-3413	0	M	AURI	S. pneumoniae	35A/B/C	S	S	S	S	S	S	R	S
ARI-3427	0	M	ALRI	S. pneumoniae	11A/C/D	S	S	S	S	S	S	R	S
ARI-3452	4	M	AURI	S. pneumoniae	15B	S	S	S	S	S	S	R	S
ARI-3455	1	M	AURI	S. pneumoniae	14	S	S	S	S	S	S	R	S
ARI-3514	0	F	AURI	S. pneumoniae	6B/C	S	S	S	S	S	S	R	S
ARI-3520	0	F	ALRI	S. pneumoniae	20	S	S	S	S	S	S	R	S
ARI-3578	0	M	ALRI	S. pneumoniae	22F	S	S	S	S	S	S	R	S
ARI-3602	0	F	AURI	S. pneumoniae	35A/B/C	S	S	S	S	S	S	R	S
ARI-3603	0	M	AURI	S. pneumoniae	16F	S	S	I	S	S	S	R	S
ARI-3618	1	M	ALRI	S. pneumoniae	22A	S	S	S	S	S	S	I	S
ARI-3666	0	F	ALRI	S. pneumoniae	15B	S	S	S	S	S	I	R	S
ARI-3682	0	F	AURI	S. pneumoniae	6B/C	S	S	S	S	S	S	R	S
ARI-3694	0	M	AURI	S. pneumoniae	33B/C	S	S	S	S	S	S	R	S
ARI-3697	0	M	AURI	S. pneumoniae	7F/A/B	S	S	S	S	S	R	R	S
ARI-3732	0	M	ALRI	S. pneumoniae	24B	S	S	S	S	S	S	R	S
ARI-3737	0	F	AURI	S. pneumoniae	35A/B/C	S	S	S	S	S	S	R	S
ARI-3803	0	F	AURI	S. pneumoniae	6B/C	S	S	S	S	S	S	R	S
ARI-3853	0	F	AURI	S. pneumoniae	22F	S	S	S	S	S	S	R	S
ARI-3883	0	M	ALRI	S. pneumoniae	NT	R	I	S	S	S	S	R	S
ARI-3884	0	F	ALRI	S. pneumoniae	6B/C	S	S	S	S	S	S	R	S
ARI-3889	1	F	AURI	S. pneumoniae	35A/B/C	S	S	S	S	S	S	R	S
ARI-3898	0	M	ALRI	S. pneumoniae	35A/B/C	S	S	S	S	S	S	R	S
ARI-3940	0	M	ALRI	S. pneumoniae	NT	S	S	S	S	S	S	R	S
ARI-3946	0	M	AURI	S. pneumoniae	48	S	S	S	S	S	S	R	S
ARI-3959	0	F	AURI	S. pneumoniae	6B/C	S	S	S	S	S	S	R	S
ARI-3960	0	M	AURI	S. pneumoniae	35F	S	S	S	S	S	S	R	S
ARI-3982	1	M	ALRI	S. pneumoniae	15C	S	S	S	S	S	S	R	S
ARI-3987	1	M	AURI	S. pneumoniae	33A/F	S	S	S	S	S	S	R	S
ARI-4003	0	M	AURI	S. pneumoniae	9V	S	S	S	S	S	S	R	S
ARI-4044	0	F	AURI	S. pneumoniae	NT	R	I	S	S	S	R	R	S
ARI-4062	0	M	AURI	S. pneumoniae	19A	S	S	S	S	S	S	R	S
ARI-4064	0	F	AURI	S. pneumoniae	14	S	S	S	S	S	S	R	S
ARI-4065	0	M	AURI	S. pneumoniae	13/28	S	S	S	S	R	S	R	S
ARI-4070	0	M	AURI	S. pneumoniae	19A	S	S	S	S	S	S	R	S
ARI-4114	0	M	AURI	S. pneumoniae	18A/B	S	S	S	S	R	S	R	S
ARI-4119	0	M	AURI	S. pneumoniae	10A/B	S	S	S	S	S	S	R	S
ARI-4173	0	M	AURI	S. pneumoniae	10A/B	R	I	S	S	S	S	R	S
ARI-4187	0	M	AURI	S. pneumoniae	14	S	S	S	S	S	S	R	S
ARI-4196	0	M	AURI	S. pneumoniae	15B	R	I	S	S	S	S	R	S
ARI-4199	0	M	AURI	S. pneumoniae	23F	S	S	S	S	S	R	R	S
ARI-4223	0	M	ALRI	S. pneumoniae	15B	R	I	S	S	S	S	R	S
ARI-4225	0	M	ALRI	S. pneumoniae	35A/B/C	S	S	S	S	S	S	R	S
ARI-4228	0	M	ALRI	S. pneumoniae	17F	S	S	S	S	S	S	I	S
ARI-4240	1	M	AURI	S. pneumoniae	15B	S	S	S	S	S	S	R	S
ARI-4241	0	F	AURI	S. pneumoniae	15B	S	S	S	S	S	S	R	S
ARI-4250	8	M	AURI	S. pneumoniae	22A	S	S	S	S	S	S	S	S
ARI-4267	0	M	AURI	S. pneumoniae	19F	S	S	S	S	R	S	R	S
ARI-4270	2	F	AURI	S. pneumoniae	18A/B	S	S	S	S	S	S	R	S
ARI-4274	0	F	AURI	S. pneumoniae	19A	S	S	I	S	S	S	R	S
ARI-4291	0	F	CONT.	S. pneumoniae	15C	S	S	S	S	S	S	R	S
ARI-4300	0	F	CONT.	S. pneumoniae	9V	S	S	S	S	S	S	R	S
ARI-4320	0	M	CONT.	S. pneumoniae	18A/B	S	S	S	S	R	S	R	S
ARI-4328	0	M	CONT.	S. pneumoniae	13/28	S	S	S	S	S	I	R	S
ARI-4354	0	F	CONT.	S. pneumoniae	19F	R	I	S	S	S	I	R	S
ARI-4438	0	M	CONT.	S. pneumoniae	9A/L	S	S	S	R	R	S	R	S
ARI-4447	0	M	CONT.	S. pneumoniae	33A/F	S	S	S	S	S	S	R	S
ARI-4510	3	M	CONT.	S. pneumoniae	11A/C/D	S	S	S	S	S	S	R	S
ARI-4542	0	M	CONT.	S. pneumoniae	4	S	S	S	S	S	S	R	S
ARI-4568	0	F	CONT.	S. pneumoniae	22A	S	S	S	S	S	S	R	S
ARI-4571	2	F	CONT.	S. pneumoniae	14	S	S	S	S	S	S	R	S
ARI-4577	0	F	CONT.	S. pneumoniae	9V	S	S	S	S	S	S	R	S
ARI-4582	0	M	CONT.	S. pneumoniae	23F	S	S	S	S	S	R	R	S
ARI-4633	1	F	CONT.	S. pneumoniae	18C/F	S	S	S	S	S	S	R	S
ARI-4650	1	M	CONT.	S. pneumoniae	23B	S	S	S	S	S	S	R	S
ARI-4662	0	F	ALRI	S. pneumoniae	34/47	S	S	S	S	S	S	S	S
ARI-4671	0	M	CONT.	S. pneumoniae	33A/F	S	S	S	S	S	S	R	S
ARI-4734	0	F	CONT.	S. pneumoniae	6B/C	S	S	S	S	S	S	R	S
ARI-4770	1	F	CONT.	S. pneumoniae	17F	S	S	S	S	S	S	R	S
